# Supplementary material for: Concentration-induced spontaneous polymerization of protic ionic liquids for efficient in situ adhesion
Source: Nat Commun. 2024 May 20;15:4265. doi: 10.1038/s41467-024-48561-1 (PMC11106314; doi:10.1038/s41467-024-48561-1)
Supplement: Supplementary file 4 — Supplementary Data 1 [file 41467_2024_48561_MOESM4_ESM.xlsx]

## Sheet: A
<?xml version="1.0" encoding="latin1"?>
<!DOCTYPE XSD []>
<XSD Version="19.1" WrittenBy="Materials Studio 19.1">
	<AtomisticTreeRoot ID="1" NumProperties="62" HasProperties="1" NumChildren="2">
		<Property Name="AngleAxisType" DefinedOn="AngleBetweenPlanesBender" Type="Enumerated"/>
		<Property Name="AngleEnergy" DefinedOn="ClassicalEnergyHolder" Type="Double"/>
		<Property Name="BeadDocumentID" DefinedOn="MesoMoleculeSet" Type="String"/>
		<Property Name="BendBendEnergy" DefinedOn="ClassicalEnergyHolder" Type="Double"/>
		<Property Name="BendTorsionBendEnergy" DefinedOn="ClassicalEnergyHolder" Type="Double"/>
		<Property Name="BondEnergy" DefinedOn="ClassicalEnergyHolder" Type="Double"/>
		<Property Name="EFGAsymmetry" DefinedOn="Atom" Type="Double"/>
		<Property Name="EFGQuadrupolarCoupling" DefinedOn="Atom" Type="Double"/>
		<Property Name="ElectrostaticEnergy" DefinedOn="ClassicalEnergyHolder" Type="Double"/>
		<Property Name="FaceMillerIndex" DefinedOn="GrowthFace" Type="MillerIndex"/>
		<Property Name="FacetTransparency" DefinedOn="GrowthFace" Type="Float"/>
		<Property Name="FermiLevel" DefinedOn="ScalarFieldBase" Type="Double"/>
		<Property Name="Force" DefinedOn="Matter" Type="CoDirection"/>
		<Property Name="FrameFilter" DefinedOn="Trajectory" Type="String"/>
		<Property Name="HarmonicForceConstant" DefinedOn="HarmonicRestraint" Type="Double"/>
		<Property Name="HarmonicMinimum" DefinedOn="HarmonicRestraint" Type="Double"/>
		<Property Name="HydrogenBondEnergy" DefinedOn="ClassicalEnergyHolder" Type="Double"/>
		<Property Name="ImportOrder" DefinedOn="Bondable" Type="UnsignedInteger"/>
		<Property Name="InversionEnergy" DefinedOn="ClassicalEnergyHolder" Type="Double"/>
		<Property Name="IsBackboneAtom" DefinedOn="Atom" Type="Boolean"/>
		<Property Name="IsChiralCenter" DefinedOn="Atom" Type="Boolean"/>
		<Property Name="IsOutOfPlane" DefinedOn="Atom" Type="Boolean"/>
		<Property Name="IsRepeatArrowVisible" DefinedOn="ElectrodeWire" Type="Boolean"/>
		<Property Name="KineticEnergy" DefinedOn="ClassicalEnergyHolder" Type="Double"/>
		<Property Name="LineExtentPadding" DefinedOn="BestFitLineMonitor" Type="Double"/>
		<Property Name="LinkageGroupName" DefinedOn="Linkage" Type="String"/>
		<Property Name="ListIdentifier" DefinedOn="PropertyList" Type="String"/>
		<Property Name="NMRShielding" DefinedOn="Atom" Type="Double"/>
		<Property Name="NonBondEnergy" DefinedOn="ClassicalEnergyHolder" Type="Double"/>
		<Property Name="NormalMode" DefinedOn="Bondable" Type="Direction"/>
		<Property Name="NormalModeFrequency" DefinedOn="Bondable" Type="Double"/>
		<Property Name="NumScanSteps" DefinedOn="LinearScan" Type="UnsignedInteger"/>
		<Property Name="OrbitalCutoffRadius" DefinedOn="Bondable" Type="Double"/>
		<Property Name="PlaneExtentPadding" DefinedOn="BestFitPlaneMonitor" Type="Double"/>
		<Property Name="PotentialEnergy" DefinedOn="ClassicalEnergyHolder" Type="Double"/>
		<Property Name="QuantizationValue" DefinedOn="ScalarFieldBase" Type="Double"/>
		<Property Name="RelativeVelocity" DefinedOn="Matter" Type="Direction"/>
		<Property Name="RepeatArrowScale" DefinedOn="ElectrodeWire" Type="Float"/>
		<Property Name="RestraintEnergy" DefinedOn="ClassicalEnergyHolder" Type="Double"/>
		<Property Name="ScanEnd" DefinedOn="LinearScan" Type="Double"/>
		<Property Name="ScanStart" DefinedOn="LinearScan" Type="Double"/>
		<Property Name="SeparatedStretchStretchEnergy" DefinedOn="ClassicalEnergyHolder" Type="Double"/>
		<Property Name="ServerDipoleMoment" DefinedOn="MatterGroupProperties" Type="Direction"/>
		<Property Name="SimulationStep" DefinedOn="Trajectory" Type="Integer"/>
		<Property Name="SpinQuantizationDirection" DefinedOn="Atom" Type="Direction"/>
		<Property Name="Stiffness" DefinedOn="SymmetryMatterHessian" Type="Matrix6x6"/>
		<Property Name="StretchBendStretchEnergy" DefinedOn="ClassicalEnergyHolder" Type="Double"/>
		<Property Name="StretchStretchEnergy" DefinedOn="ClassicalEnergyHolder" Type="Double"/>
		<Property Name="StretchTorsionStretchEnergy" DefinedOn="ClassicalEnergyHolder" Type="Double"/>
		<Property Name="Temperature" DefinedOn="ClassicalEnergyHolder" Type="Double"/>
		<Property Name="ThreeBodyNonBondEnergy" DefinedOn="ClassicalEnergyHolder" Type="Double"/>
		<Property Name="TorsionBendBendEnergy" DefinedOn="ClassicalEnergyHolder" Type="Double"/>
		<Property Name="TorsionEnergy" DefinedOn="ClassicalEnergyHolder" Type="Double"/>
		<Property Name="TorsionStretchEnergy" DefinedOn="ClassicalEnergyHolder" Type="Double"/>
		<Property Name="TotalEnergy" DefinedOn="ClassicalEnergyHolder" Type="Double"/>
		<Property Name="Units" DefinedOn="ScalarFieldBase" Type="String"/>
		<Property Name="ValenceCrossTermEnergy" DefinedOn="ClassicalEnergyHolder" Type="Double"/>
		<Property Name="ValenceDiagonalEnergy" DefinedOn="ClassicalEnergyHolder" Type="Double"/>
		<Property Name="VanDerWaalsEnergy" DefinedOn="ClassicalEnergyHolder" Type="Double"/>
		<Property Name="_ServerAtomNames" DefinedOn="IndexProvider" Type="String"/>
		<Property Name="_Stress" DefinedOn="MatterSymmetrySystem" Type="Matrix"/>
		<Property Name="_TrajectoryStress" DefinedOn="MatterSymmetrySystem" Type="Matrix"/>
		<Properties TotalEnergy="-48487.9792675198" KineticEnergy="6966.7433061235" PotentialEnergy="-55454.7225736433" ValenceDiagonalEnergy="5348.95277215159" BondEnergy="2911.03546916751" AngleEnergy="7433.55345619561" TorsionEnergy="-5085.01102247146" InversionEnergy="89.3748692599293" ValenceCrossTermEnergy="-1571.92551308222" StretchStretchEnergy="3.61953232660147" StretchBendStretchEnergy="-94.382…
		<SymmetrySystem ID="2" HasProperties="1" Mapping="3" Children="ci(18):18+4" Normalized="1" OverspecificationTolerance="0.01" HasSymmetryHistory="1">
			<Properties _TrajectoryStress="-3.03135019486495e-005,-2.54970074587799e-005,-1.45565843036358e-005,-2.549700745878e-005,-4.52525967442569e-005,-1.73685477555832e-005,-1.45565843036358e-005,-1.73685477555832e-005,4.41330003928509e-005"/>
			<MappingSet ID="22" SymmetryDefinition="4" ActiveSystem="2" NumFamilies="1" OwnsTotalConstraintMapping="1" TotalConstraintMapping="3">
				<MappingFamily ID="23" NumImageMappings="14">
					<IdentityMapping ID="24" Element="1,0,0,0,0,1,0,0,0,0,1,0" Constraint="1,0,0,0,0,1,0,0,0,0,1,0" MappedObjects="ci(15975):1064+25,5,1064+1089,6,1064+2153,7,1064+3217,8,1064+4281,9,1064+5345,10,1064+6409,11,1064+7473,12,1064+8537,13,1064+9601,14,1064+10665,15,1064+11729,16,1064+12793,17,1064+13857,18,1064+14921,19" DefectObjects="4,15985,20,21" NumImages="15975" NumDefects="4">
						<Atom3d ID="25" HasProperties="1" Mapping="24" Parent="78" Name="C" UserID="1" DisplayStyle="Line" XYZ="0.464310237775315,0.49636336455483,0.635884353405738" Connections="52,53,54,131" ForcefieldType="c43" Charge="-0.053" Components="C" Color="255,0,255,255">
							<Properties IsBackboneAtom="1" RelativeVelocity="-0.0672717094143054,-0.0121244297722082,-0.0295231922524964"/>
						</Atom3d>
						<Atom3d ID="26" HasProperties="1" Mapping="24" Parent="78" Name="C" UserID="2" DisplayStyle="Line" XYZ="0.466862137646347,0.508889578316433,0.667701986448993" Connections="52,55,56" ForcefieldType="c3&apos;" Charge="0.45" Components="C" Color="130,130,130,255">
							<Properties IsBackboneAtom="0" RelativeVelocity="-0.0613102055756094,-0.0103437535700265,-0.0943403719515507"/>
						</Atom3d>
						<Atom3d ID="27" HasProperties="1" Mapping="24" Parent="78" Name="C" UserID="3" DisplayStyle="Line" XYZ="0.479404531384031,0.516207759302348,0.612044432817601" Connections="57,58,53,59" ForcefieldType="c4" Charge="-0.159" Components="C" Color="255,0,255,255">
							<Properties IsBackboneAtom="1" RelativeVelocity="-0.0449864178653248,0.121045795144278,-0.120263126642977"/>
						</Atom3d>
						<Atom3d ID="28" HasProperties="1" Mapping="24" Parent="78" UserID="4" DisplayStyle="Line" XYZ="0.439448147305392,0.49791861449615,0.633130349851993" Connections="54" ForcefieldType="h1" Charge="0.053" Components="H" Color="255,255,255,255">
							<Properties IsBackboneAtom="0" RelativeVelocity="-0.214734137588209,-0.665323214015976,-0.274999673131027"/>
						</Atom3d>
						<Atom3d ID="29" HasProperties="1" Mapping="24" Parent="78" Name="N" UserID="5" DisplayStyle="Line" XYZ="0.490473043321487,0.529497223028213,0.675038661372408" Connections="55,60,61" ForcefieldType="n3mh" Charge="-0.574" Components="N" Color="0,0,255,255">
							<Properties IsBackboneAtom="0" RelativeVelocity="0.0364009951657289,0.0158339505915385,-0.00264237991501874"/>
						</Atom3d>
						<Atom3d ID="30" HasProperties="1" Mapping="24" Parent="78" Name="O" UserID="6" DisplayStyle="Line" XYZ="0.450300229837496,0.498802349649938,0.68953483137779" Connections="56" ForcefieldType="o1=" Charge="-0.45" Components="O" Color="255,0,0,255">
							<Properties IsBackboneAtom="0" RelativeVelocity="-0.0363947748873577,-0.0728559381452219,-0.0214938739510674"/>
						</Atom3d>
						<Atom3d ID="31" HasProperties="1" Mapping="24" Parent="78" Name="H" UserID="7" DisplayStyle="Line" XYZ="0.472619302644492,0.541119445916131,0.61296690773471" Connections="57" ForcefieldType="h1" Charge="0.053" Components="H" Color="255,255,255,255">
							<Properties IsBackboneAtom="0" RelativeVelocity="0.162700268078436,-0.0669447079795208,0.0242481417309543"/>
						</Atom3d>
						<Atom3d ID="32" HasProperties="1" Mapping="24" Parent="78" Name="H" UserID="8" DisplayStyle="Line" XYZ="0.505020521383433,0.518102052849253,0.617123301935758" Connections="58" ForcefieldType="h1" Charge="0.053" Components="H" Color="255,255,255,255">
							<Properties IsBackboneAtom="1" RelativeVelocity="-0.203484652063882,-0.193275458860872,-0.0330026345477158"/>
						</Atom3d>
						<Atom3d ID="33" HasProperties="1" Mapping="24" Parent="78" UserID="9" DisplayStyle="Line" XYZ="0.477117955068228,0.505341946935176,0.587964020044244" Connections="59" ForcefieldType="h1" Charge="0.053" Components="H" Color="255,255,255,255">
							<Properties IsBackboneAtom="0" RelativeVelocity="-0.636437126604138,0.865305008912964,0.0120681919886245"/>
						</Atom3d>
						<Atom3d ID="34" HasProperties="1" Mapping="24" Parent="78" Name="C" UserID="10" DisplayStyle="Line" XYZ="0.494370169359144,0.546681800444114,0.703268094415849" Connections="60,62,63,64" ForcefieldType="c4" Charge="0.223" Components="C" Color="130,130,130,255">
							<Properties IsBackboneAtom="0" RelativeVelocity="0.20592491762915,0.015500537274577,0.0962074633636723"/>
						</Atom3d>
						<Atom3d ID="35" HasProperties="1" Mapping="24" Parent="78" Name="H" UserID="11" DisplayStyle="Line" XYZ="0.502459419218876,0.534403941745752,0.655003060275277" Connections="61" ForcefieldType="h1n" Charge="0.351" Components="H" Color="255,255,255,255">
							<Properties IsBackboneAtom="0" RelativeVelocity="0.398691375257669,0.32485386815742,-0.196828006314057"/>
						</Atom3d>
						<Atom3d ID="36" HasProperties="1" Mapping="24" Parent="78" Name="C" UserID="12" DisplayStyle="Line" XYZ="0.463883143395841,0.565807372148741,0.708944704713028" Connections="65,66,67,62" ForcefieldType="c4" Charge="-0.159" Components="C" Color="130,130,130,255">
							<Properties IsBackboneAtom="0" RelativeVelocity="-0.107038368288099,-0.188149501538039,-0.0292319429361415"/>
						</Atom3d>
						<Atom3d ID="37" HasProperties="1" Mapping="24" Parent="78" Name="C" UserID="13" DisplayStyle="Line" XYZ="0.503753141295471,0.528772989222268,0.732877709122148" Connections="68,69,70,63" ForcefieldType="c4" Charge="-0.159" Components="C" Color="130,130,130,255">
							<Properties IsBackboneAtom="0" RelativeVelocity="-0.027519526113456,0.0467134354389338,-0.104100377138809"/>
						</Atom3d>
						<Atom3d ID="38" HasProperties="1" Mapping="24" Parent="78" Name="C" UserID="14" DisplayStyle="Line" XYZ="0.51965356457978,0.568370770002774,0.694871908147758" Connections="71,72,64,73" ForcefieldType="c4" Charge="-0.271" Components="C" Color="130,130,130,255">
							<Properties IsBackboneAtom="0" RelativeVelocity="0.0564441214833235,-0.000411096935470789,0.0338425071437573"/>
						</Atom3d>
						<Atom3d ID="39" HasProperties="1" Mapping="24" Parent="78" Name="H" UserID="15" DisplayStyle="Line" XYZ="0.44236579397439,0.553637880114327,0.715059502969186" Connections="65" ForcefieldType="h1" Charge="0.053" Components="H" Color="255,255,255,255">
							<Properties IsBackboneAtom="0" RelativeVelocity="0.233397632020753,0.341223342275179,0.581878396567849"/>
						</Atom3d>
						<Atom3d ID="40" HasProperties="1" Mapping="24" Parent="78" Name="H" UserID="16" DisplayStyle="Line" XYZ="0.462234744624969,0.584063234661388,0.690280598001237" Connections="66" ForcefieldType="h1" Charge="0.053" Components="H" Color="255,255,255,255">
							<Properties IsBackboneAtom="0" RelativeVelocity="0.439603698264191,0.156149135251045,0.0768002108276827"/>
						</Atom3d>
						<Atom3d ID="41" HasProperties="1" Mapping="24" Parent="78" Name="H" UserID="17" DisplayStyle="Line" XYZ="0.467465747742848,0.580006342069201,0.729085297332519" Connections="67" ForcefieldType="h1" Charge="0.053" Components="H" Color="255,255,255,255">
							<Properties IsBackboneAtom="0" RelativeVelocity="0.629625523505982,0.0674985988293312,0.908672378085209"/>
						</Atom3d>
						<Atom3d ID="42" HasProperties="1" Mapping="24" Parent="78" Name="H" UserID="18" DisplayStyle="Line" XYZ="0.498599033458346,0.543104156356268,0.753527245188988" Connections="68" ForcefieldType="h1" Charge="0.053" Components="H" Color="255,255,255,255">
							<Properties IsBackboneAtom="0" RelativeVelocity="-0.479543216146476,0.203536008603222,-0.335431883310005"/>
						</Atom3d>
						<Atom3d ID="43" HasProperties="1" Mapping="24" Parent="78" Name="H" UserID="19" DisplayStyle="Line" XYZ="0.52842165269068,0.522838173821666,0.731510077127336" Connections="69" ForcefieldType="h1" Charge="0.053" Components="H" Color="255,255,255,255">
							<Properties IsBackboneAtom="0" RelativeVelocity="-0.171904755115213,0.135335092972498,0.29572079742712"/>
						</Atom3d>
						<Atom3d ID="44" HasProperties="1" Mapping="24" Parent="78" Name="H" UserID="20" DisplayStyle="Line" XYZ="0.489653563853222,0.508416262272423,0.736017373482664" Connections="70" ForcefieldType="h1" Charge="0.053" Components="H" Color="255,255,255,255">
							<Properties IsBackboneAtom="0" RelativeVelocity="0.558279157913125,-0.328028539613798,-0.570754853534966"/>
						</Atom3d>
						<Atom3d ID="45" HasProperties="1" Mapping="24" Parent="78" Name="H" UserID="21" DisplayStyle="Line" XYZ="0.541128928343917,0.555718275781183,0.692196532722478" Connections="71" ForcefieldType="h1" Charge="0.053" Components="H" Color="255,255,255,255">
							<Properties IsBackboneAtom="0" RelativeVelocity="0.0798545482309173,0.76772370065611,0.466955768227513"/>
						</Atom3d>
						<Atom3d ID="46" HasProperties="1" Mapping="24" Parent="78" Name="H" UserID="22" DisplayStyle="Line" XYZ="0.521836630125451,0.582272506880638,0.715829591901508" Connections="72" ForcefieldType="h1" Charge="0.053" Components="H" Color="255,255,255,255">
							<Properties IsBackboneAtom="0" RelativeVelocity="0.0289042605113584,-0.289689747454286,-0.610597828103764"/>
						</Atom3d>
						<Atom3d ID="47" HasProperties="1" Mapping="24" Parent="78" Name="S" UserID="23" DisplayStyle="Line" XYZ="0.523782532109917,0.598463146753368,0.667223122533556" Connections="74,75,76,73" ForcefieldType="s4=" Charge="1.138" Components="S" Color="255,235,0,255">
							<Properties IsBackboneAtom="0" RelativeVelocity="-0.0469162149293747,-0.0930346411888915,0.0570034451233868"/>
						</Atom3d>
						<Atom3d ID="48" HasProperties="1" Mapping="24" Parent="78" Name="O" UserID="24" DisplayStyle="Line" XYZ="0.553151697117685,0.615162789415554,0.671412456967141" Connections="74" ForcefieldType="o1=" Charge="-0.485" Components="O" Color="255,0,0,255">
							<Properties IsBackboneAtom="0" RelativeVelocity="0.0157215045780208,-0.0958045714888293,0.0218960208232075"/>
						</Atom3d>
						<Atom3d ID="49" HasProperties="1" Mapping="24" Parent="78" Name="O" UserID="25" DisplayStyle="Line" XYZ="0.514791570900557,0.586671816308526,0.63682621840362" Connections="75" ForcefieldType="o1=" Charge="-0.485" Components="O" Color="255,0,0,255">
							<Properties IsBackboneAtom="0" RelativeVelocity="-0.172268378174553,0.207131166215334,0.0280209348185519"/>
						</Atom3d>
						<Atom3d ID="50" HasProperties="1" Mapping="24" Parent="78" Name="O" UserID="26" DisplayStyle="Line" XYZ="0.497995009122213,0.621682153264795,0.67978819894664" Connections="76,77" ForcefieldType="o2" Charge="-0.413" Components="O" Color="255,0,0,255">
							<Properties IsBackboneAtom="0" RelativeVelocity="-0.0330718329742798,-0.0893349395520893,-0.0422658592774999"/>
						</Atom3d>
						<Atom3d ID="51" HasProperties="1" Mapping="24" Parent="78" Name="H" UserID="27" DisplayStyle="Line" XYZ="0.505484729962995,0.632359503403015,0.697461405471634" Connections="77" ForcefieldType="h1o" Charge="0.41" Components="H" Color="255,255,255,255">
							<Properties IsBackboneAtom="0" RelativeVelocity="0.320321571957639,-0.468130748251045,0.0295219918843107"/>
						</Atom3d>
						<Bond ID="52" Mapping="24" Parent="78" Connects="26,25"/>
						<Bond ID="53" Mapping="24" Parent="78" UserID="2" Connects="27,25"/>
						<Bond ID="54" Mapping="24" Parent="78" Connects="25,28"/>
						<Bond ID="55" Mapping="24" Parent="78" Connects="26,29"/>
						<Bond ID="56" Mapping="24" Parent="78" Connects="26,30" Type="Double"/>
						<Bond ID="57" Mapping="24" Parent="78" Connects="31,27"/>
						<Bond ID="58" Mapping="24" Parent="78" Connects="32,27"/>
						<Bond ID="59" Mapping="24" Parent="78" Connects="27,33"/>
						<Bond ID="60" Mapping="24" Parent="78" Connects="29,34"/>
						<Bond ID="61" Mapping="24" Parent="78" Connects="29,35"/>
						<Bond ID="62" Mapping="24" Parent="78" UserID="4" Connects="34,36"/>
						<Bond ID="63" Mapping="24" Parent="78" UserID="5" Connects="34,37"/>
						<Bond ID="64" Mapping="24" Parent="78" UserID="6" Connects="34,38"/>
						<Bond ID="65" Mapping="24" Parent="78" Connects="39,36"/>
						<Bond ID="66" Mapping="24" Parent="78" Connects="40,36"/>
						<Bond ID="67" Mapping="24" Parent="78" Connects="41,36"/>
						<Bond ID="68" Mapping="24" Parent="78" Connects="42,37"/>
						<Bond ID="69" Mapping="24" Parent="78" Connects="43,37"/>
						<Bond ID="70" Mapping="24" Parent="78" Connects="44,37"/>
						<Bond ID="71" Mapping="24" Parent="78" Connects="45,38"/>
						<Bond ID="72" Mapping="24" Parent="78" Connects="46,38"/>
						<Bond ID="73" Mapping="24" Parent="78" UserID="7" Connects="38,47"/>
						<Bond ID="74" Mapping="24" Parent="78" Connects="48,47" Type="Double"/>
						<Bond ID="75" Mapping="24" Parent="78" Connects="49,47" Type="Double"/>
						<Bond ID="76" Mapping="24" Parent="78" Connects="50,47"/>
						<Bond ID="77" Mapping="24" Parent="78" Connects="50,51"/>
						<RepeatUnit ID="78" Mapping="24" Parent="1088" Children="ci(53):53+25" FlipProbability="0" ChiralInversionProbability="0"/>
						<Atom3d ID="79" HasProperties="1" Mapping="24" Parent="130" Name="C" UserID="28" DisplayStyle="Line" XYZ="0.465117543344065,0.435126166363114,0.653768193360236" Connections="105,106,107,184" ForcefieldType="c43" Charge="-0.053" Components="C" Color="255,0,255,255">
							<Properties IsBackboneAtom="1" RelativeVelocity="-0.0657299971000406,-0.103399759532815,0.275809966105646"/>
						</Atom3d>
						<Atom3d ID="80" HasProperties="1" Mapping="24" Parent="130" Name="C" UserID="29" DisplayStyle="Line" XYZ="0.430444803011644,0.42762073594289,0.647849872601434" Connections="105,108,109" ForcefieldType="c3&apos;" Charge="0.45" Components="C" Color="130,130,130,255">
							<Properties IsBackboneAtom="0" RelativeVelocity="-0.0844120168372715,-0.110622507906495,0.0250029101106467"/>
						</Atom3d>
						<Atom3d ID="81" HasProperties="1" Mapping="24" Parent="130" Name="C" UserID="30" DisplayStyle="Line" XYZ="0.475797754732375,0.462537224251568,0.63211385336784" Connections="110,106,111,131" ForcefieldType="c4" Charge="-0.106" Components="C" Color="255,0,255,255">
							<Properties IsBackboneAtom="1" RelativeVelocity="0.0253180340064624,-0.0968662508235204,-0.100745984993569"/>
						</Atom3d>
						<Atom3d ID="82" HasProperties="1" Mapping="24" Parent="130" UserID="31" DisplayStyle="Line" XYZ="0.470880755004122,0.440929415456363,0.679954070051647" Connections="107" ForcefieldType="h1" Charge="0.053" Components="H" Color="255,255,255,255">
							<Properties IsBackboneAtom="0" RelativeVelocity="-0.0892201334632054,0.2955913122389,-0.0172351954658969"/>
						</Atom3d>
						<Atom3d ID="83" HasProperties="1" Mapping="24" Parent="130" Name="N" UserID="32" DisplayStyle="Line" XYZ="0.411584366343591,0.448508473053483,0.661494627470987" Connections="108,112,113" ForcefieldType="n3mh" Charge="-0.574" Components="N" Color="0,0,255,255">
							<Properties IsBackboneAtom="0" RelativeVelocity="0.109568098274897,0.055314623837074,-0.118769108229653"/>
						</Atom3d>
						<Atom3d ID="84" HasProperties="1" Mapping="24" Parent="130" Name="O" UserID="33" DisplayStyle="Line" XYZ="0.420885983059151,0.407539010045878,0.6296813384715" Connections="109" ForcefieldType="o1=" Charge="-0.45" Components="O" Color="255,0,0,255">
							<Properties IsBackboneAtom="0" RelativeVelocity="-0.14519708711229,-0.0117137831441188,0.0892383725348855"/>
						</Atom3d>
						<Atom3d ID="85" HasProperties="1" Mapping="24" Parent="130" Name="H" UserID="34" DisplayStyle="Line" XYZ="0.472557115374,0.456330563994729,0.608123978596329" Connections="110" ForcefieldType="h1" Charge="0.053" Components="H" Color="255,255,255,255">
							<Properties IsBackboneAtom="0" RelativeVelocity="-0.410958473846986,0.570739072081273,0.0186486930473444"/>
						</Atom3d>
						<Atom3d ID="86" HasProperties="1" Mapping="24" Parent="130" UserID="35" DisplayStyle="Line" XYZ="0.501634990167916,0.464893064646759,0.635748496677676" Connections="111" ForcefieldType="h1" Charge="0.053" Components="H" Color="255,255,255,255">
							<Properties IsBackboneAtom="0" RelativeVelocity="-0.406946235141156,-0.291447763384574,-0.0538047283822516"/>
						</Atom3d>
						<Atom3d ID="87" HasProperties="1" Mapping="24" Parent="130" Name="C" UserID="36" DisplayStyle="Line" XYZ="0.381043628361218,0.456104206149382,0.649368369890286" Connections="112,114,115,116" ForcefieldType="c4" Charge="0.223" Components="C" Color="130,130,130,255">
							<Properties IsBackboneAtom="0" RelativeVelocity="0.261339379968597,-0.00262680990795313,-0.0947673313363144"/>
						</Atom3d>
						<Atom3d ID="88" HasProperties="1" Mapping="24" Parent="130" Name="H" UserID="37" DisplayStyle="Line" XYZ="0.419480792546602,0.464029678309063,0.676670192082119" Connections="113" ForcefieldType="h1n" Charge="0.351" Components="H" Color="255,255,255,255">
							<Properties IsBackboneAtom="0" RelativeVelocity="0.0612999952117204,0.00136993843112757,-0.177798287757762"/>
						</Atom3d>
						<Atom3d ID="89" HasProperties="1" Mapping="24" Parent="130" Name="C" UserID="38" DisplayStyle="Line" XYZ="0.366572103222097,0.479866108240272,0.669621800584471" Connections="117,118,119,114" ForcefieldType="c4" Charge="-0.159" Components="C" Color="130,130,130,255">
							<Properties IsBackboneAtom="0" RelativeVelocity="-0.0812332369119244,-0.0690096553428437,-0.0259188602107486"/>
						</Atom3d>
						<Atom3d ID="90" HasProperties="1" Mapping="24" Parent="130" Name="C" UserID="39" DisplayStyle="Line" XYZ="0.375827366634828,0.469104272587029,0.616045844040968" Connections="120,121,122,115" ForcefieldType="c4" Charge="-0.159" Components="C" Color="130,130,130,255">
							<Properties IsBackboneAtom="0" RelativeVelocity="-0.0893881937565728,-0.125382682776516,0.00788050381164854"/>
						</Atom3d>
						<Atom3d ID="91" HasProperties="1" Mapping="24" Parent="130" Name="C" UserID="40" DisplayStyle="Line" XYZ="0.362481465779497,0.426513768187448,0.655040519965035" Connections="123,124,116,125" ForcefieldType="c4" Charge="-0.271" Components="C" Color="130,130,130,255">
							<Properties IsBackboneAtom="0" RelativeVelocity="0.160927354215589,0.0674007677793427,0.000726855980758925"/>
						</Atom3d>
						<Atom3d ID="92" HasProperties="1" Mapping="24" Parent="130" Name="H" UserID="41" DisplayStyle="Line" XYZ="0.342543549594476,0.488015493830029,0.663652479145149" Connections="117" ForcefieldType="h1" Charge="0.053" Components="H" Color="255,255,255,255">
							<Properties IsBackboneAtom="0" RelativeVelocity="-0.183025318188191,-0.0224067092233858,-0.466621447063508"/>
						</Atom3d>
						<Atom3d ID="93" HasProperties="1" Mapping="24" Parent="130" Name="H" UserID="42" DisplayStyle="Line" XYZ="0.37274619934507,0.476315466586619,0.693877416700291" Connections="118" ForcefieldType="h1" Charge="0.053" Components="H" Color="255,255,255,255">
							<Properties IsBackboneAtom="0" RelativeVelocity="0.314537298578167,-0.00927620951695661,0.000374716729604424"/>
						</Atom3d>
						<Atom3d ID="94" HasProperties="1" Mapping="24" Parent="130" Name="H" UserID="43" DisplayStyle="Line" XYZ="0.378243707933146,0.501857745995097,0.662256971405128" Connections="119" ForcefieldType="h1" Charge="0.053" Components="H" Color="255,255,255,255">
							<Properties IsBackboneAtom="0" RelativeVelocity="0.00124574240275704,-0.505026457525695,0.0811327087715646"/>
						</Atom3d>
						<Atom3d ID="95" HasProperties="1" Mapping="24" Parent="130" Name="H" UserID="44" DisplayStyle="Line" XYZ="0.384568769789466,0.49297289559673,0.614049659804128" Connections="120" ForcefieldType="h1" Charge="0.053" Components="H" Color="255,255,255,255">
							<Properties IsBackboneAtom="0" RelativeVelocity="-0.213316620666018,-0.111811741469168,-0.0397593739874573"/>
						</Atom3d>
						<Atom3d ID="96" HasProperties="1" Mapping="24" Parent="130" Name="H" UserID="45" DisplayStyle="Line" XYZ="0.350543671088353,0.467782069987593,0.612167062358305" Connections="121" ForcefieldType="h1" Charge="0.053" Components="H" Color="255,255,255,255">
							<Properties IsBackboneAtom="0" RelativeVelocity="-0.223531034766406,0.376374644855357,0.272409024930223"/>
						</Atom3d>
						<Atom3d ID="97" HasProperties="1" Mapping="24" Parent="130" Name="H" UserID="46" DisplayStyle="Line" XYZ="0.385898581933586,0.454405969272329,0.597425776954427" Connections="122" ForcefieldType="h1" Charge="0.053" Components="H" Color="255,255,255,255">
							<Properties IsBackboneAtom="0" RelativeVelocity="0.0101606842733763,-0.235769985101676,-0.26903981868113"/>
						</Atom3d>
						<Atom3d ID="98" HasProperties="1" Mapping="24" Parent="130" Name="H" UserID="47" DisplayStyle="Line" XYZ="0.339474426678721,0.433778888572035,0.65686455763979" Connections="123" ForcefieldType="h1" Charge="0.053" Components="H" Color="255,255,255,255">
							<Properties IsBackboneAtom="0" RelativeVelocity="0.577903338854738,0.493595973802695,-1.02835686974361"/>
						</Atom3d>
						<Atom3d ID="99" HasProperties="1" Mapping="24" Parent="130" Name="H" UserID="48" DisplayStyle="Line" XYZ="0.363709863170757,0.411202930957286,0.635345850475301" Connections="124" ForcefieldType="h1" Charge="0.053" Components="H" Color="255,255,255,255">
							<Properties IsBackboneAtom="0" RelativeVelocity="0.209647322584843,0.396794011820241,0.123011794152336"/>
						</Atom3d>
						<Atom3d ID="100" HasProperties="1" Mapping="24" Parent="130" Name="S" UserID="49" DisplayStyle="Line" XYZ="0.366799409384669,0.398000074140978,0.683912288031724" Connections="126,127,128,125" ForcefieldType="s4=" Charge="1.138" Components="S" Color="255,235,0,255">
							<Properties IsBackboneAtom="0" RelativeVelocity="0.0265896459993686,0.0363621254442102,0.0355307029467027"/>
						</Atom3d>
						<Atom3d ID="101" HasProperties="1" Mapping="24" Parent="130" Name="O" UserID="50" DisplayStyle="Line" XYZ="0.382400646945158,0.407033874675423,0.712066031257865" Connections="126" ForcefieldType="o1=" Charge="-0.485" Components="O" Color="255,0,0,255">
							<Properties IsBackboneAtom="0" RelativeVelocity="-0.143811085226514,0.189626024857363,-0.077057596534474"/>
						</Atom3d>
						<Atom3d ID="102" HasProperties="1" Mapping="24" Parent="130" Name="O" UserID="51" DisplayStyle="Line" XYZ="0.340159261226775,0.380101573434312,0.683696233733447" Connections="127" ForcefieldType="o1=" Charge="-0.485" Components="O" Color="255,0,0,255">
							<Properties IsBackboneAtom="0" RelativeVelocity="0.0248070236065871,-0.0543239569276409,-0.068642683436973"/>
						</Atom3d>
						<Atom3d ID="103" HasProperties="1" Mapping="24" Parent="130" Name="O" UserID="52" DisplayStyle="Line" XYZ="0.385953084607656,0.372372694078377,0.66688914929028" Connections="128,129" ForcefieldType="o2" Charge="-0.413" Components="O" Color="255,0,0,255">
							<Properties IsBackboneAtom="0" RelativeVelocity="-0.0623258672797542,-0.0721184704173452,0.0489366637685499"/>
						</Atom3d>
						<Atom3d ID="104" HasProperties="1" Mapping="24" Parent="130" Name="H" UserID="53" DisplayStyle="Line" XYZ="0.393333798445272,0.383692820201863,0.649696695407486" Connections="129" ForcefieldType="h1o" Charge="0.41" Components="H" Color="255,255,255,255">
							<Properties IsBackboneAtom="0" RelativeVelocity="-0.0562379680808706,0.17034908430277,0.0301471644057918"/>
						</Atom3d>
						<Bond ID="105" Mapping="24" Parent="130" Connects="80,79"/>
						<Bond ID="106" Mapping="24" Parent="130" UserID="2" Connects="81,79"/>
						<Bond ID="107" Mapping="24" Parent="130" Connects="79,82"/>
						<Bond ID="108" Mapping="24" Parent="130" Connects="80,83"/>
						<Bond ID="109" Mapping="24" Parent="130" Connects="80,84" Type="Double"/>
						<Bond ID="110" Mapping="24" Parent="130" Connects="85,81"/>
						<Bond ID="111" Mapping="24" Parent="130" Connects="81,86"/>
						<Bond ID="112" Mapping="24" Parent="130" Connects="83,87"/>
						<Bond ID="113" Mapping="24" Parent="130" Connects="83,88"/>
						<Bond ID="114" Mapping="24" Parent="130" UserID="4" Connects="87,89"/>
						<Bond ID="115" Mapping="24" Parent="130" UserID="5" Connects="87,90"/>
						<Bond ID="116" Mapping="24" Parent="130" UserID="6" Connects="87,91"/>
						<Bond ID="117" Mapping="24" Parent="130" Connects="92,89"/>
						<Bond ID="118" Mapping="24" Parent="130" Connects="93,89"/>
						<Bond ID="119" Mapping="24" Parent="130" Connects="94,89"/>
						<Bond ID="120" Mapping="24" Parent="130" Connects="95,90"/>
						<Bond ID="121" Mapping="24" Parent="130" Connects="96,90"/>
						<Bond ID="122" Mapping="24" Parent="130" Connects="97,90"/>
						<Bond ID="123" Mapping="24" Parent="130" Connects="98,91"/>
						<Bond ID="124" Mapping="24" Parent="130" Connects="99,91"/>
						<Bond ID="125" Mapping="24" Parent="130" UserID="7" Connects="91,100"/>
						<Bond ID="126" Mapping="24" Parent="130" Connects="101,100" Type="Double"/>
						<Bond ID="127" Mapping="24" Parent="130" Connects="102,100" Type="Double"/>
						<Bond ID="128" Mapping="24" Parent="130" Connects="103,100"/>
						<Bond ID="129" Mapping="24" Parent="130" Connects="103,104"/>
						<RepeatUnit ID="130" Mapping="24" Parent="1088" Children="ci(51):51+79" FlipProbability="0" ChiralInversionProbability="0"/>
						<Bond ID="131" Mapping="24" Parent="1088" Connects="25,81"/>
						<Atom3d ID="132" HasProperties="1" Mapping="24" Parent="183" Name="C" UserID="54" DisplayStyle="Line" XYZ="0.487513598805485,0.379875980196529,0.675392538282309" Connections="158,159,160,237" ForcefieldType="c43" Charge="-0.053" Components="C" Color="255,0,255,255">
							<Properties IsBackboneAtom="1" RelativeVelocity="0.0267323693652142,-0.0705310417297497,-0.113857914050608"/>
						</Atom3d>
						<Atom3d ID="133" HasProperties="1" Mapping="24" Parent="183" Name="C" UserID="55" DisplayStyle="Line" XYZ="0.497978747143818,0.392729131708816,0.706648622764625" Connections="158,161,162" ForcefieldType="c3&apos;" Charge="0.45" Components="C" Color="130,130,130,255">
							<Properties IsBackboneAtom="0" RelativeVelocity="0.0709261240757663,0.206978755872485,0.0506846474608899"/>
						</Atom3d>
						<Atom3d ID="134" HasProperties="1" Mapping="24" Parent="183" Name="C" UserID="56" DisplayStyle="Line" XYZ="0.484928644290265,0.404718457394154,0.649255931614948" Connections="163,159,164,184" ForcefieldType="c4" Charge="-0.106" Components="C" Color="255,0,255,255">
							<Properties IsBackboneAtom="1" RelativeVelocity="0.199938106310552,-0.00165062049708649,-0.0298404664854526"/>
						</Atom3d>
						<Atom3d ID="135" HasProperties="1" Mapping="24" Parent="183" UserID="57" DisplayStyle="Line" XYZ="0.501712325424012,0.360863675664022,0.665615591485672" Connections="160" ForcefieldType="h1" Charge="0.053" Components="H" Color="255,255,255,255">
							<Properties IsBackboneAtom="0" RelativeVelocity="0.119717691664037,-0.129628859479142,0.646997663544349"/>
						</Atom3d>
						<Atom3d ID="136" HasProperties="1" Mapping="24" Parent="183" Name="N" UserID="58" DisplayStyle="Line" XYZ="0.525665779510647,0.407954830518136,0.70343218229539" Connections="161,165,166" ForcefieldType="n3mh" Charge="-0.574" Components="N" Color="0,0,255,255">
							<Properties IsBackboneAtom="0" RelativeVelocity="0.121706472873521,-0.0560270606339742,0.0966326001585552"/>
						</Atom3d>
						<Atom3d ID="137" HasProperties="1" Mapping="24" Parent="183" Name="O" UserID="59" DisplayStyle="Line" XYZ="0.481695893936384,0.39166696928102,0.730221854065216" Connections="162" ForcefieldType="o1=" Charge="-0.45" Components="O" Color="255,0,0,255">
							<Properties IsBackboneAtom="0" RelativeVelocity="0.0155462732683454,0.0367723176301724,-0.0345059701936097"/>
						</Atom3d>
						<Atom3d ID="138" HasProperties="1" Mapping="24" Parent="183" Name="H" UserID="60" DisplayStyle="Line" XYZ="0.47586769333529,0.392383832074547,0.629522687705829" Connections="163" ForcefieldType="h1" Charge="0.053" Components="H" Color="255,255,255,255">
							<Properties IsBackboneAtom="0" RelativeVelocity="-0.00640077017690716,0.139675410387367,-0.214092063817858"/>
						</Atom3d>
						<Atom3d ID="139" HasProperties="1" Mapping="24" Parent="183" UserID="61" DisplayStyle="Line" XYZ="0.508142834500233,0.413523772541206,0.643061814422791" Connections="164" ForcefieldType="h1" Charge="0.053" Components="H" Color="255,255,255,255">
							<Properties IsBackboneAtom="0" RelativeVelocity="-0.293414127261559,0.0435821872885741,-0.514892526709039"/>
						</Atom3d>
						<Atom3d ID="140" HasProperties="1" Mapping="24" Parent="183" Name="C" UserID="62" DisplayStyle="Line" XYZ="0.541351439744189,0.422133752391628,0.729369571555432" Connections="165,167,168,169" ForcefieldType="c4" Charge="0.223" Components="C" Color="130,130,130,255">
							<Properties IsBackboneAtom="0" RelativeVelocity="-0.135861121568429,0.169923053367971,0.00954880588524982"/>
						</Atom3d>
						<Atom3d ID="141" HasProperties="1" Mapping="24" Parent="183" Name="H" UserID="63" DisplayStyle="Line" XYZ="0.5398459841468,0.405423857504387,0.684473656852505" Connections="166" ForcefieldType="h1n" Charge="0.351" Components="H" Color="255,255,255,255">
							<Properties IsBackboneAtom="0" RelativeVelocity="0.0160998602484504,0.280879765882115,0.208942248477674"/>
						</Atom3d>
						<Atom3d ID="142" HasProperties="1" Mapping="24" Parent="183" Name="C" UserID="64" DisplayStyle="Line" XYZ="0.566406953822952,0.441888587706856,0.716404219641137" Connections="170,171,172,167" ForcefieldType="c4" Charge="-0.159" Components="C" Color="130,130,130,255">
							<Properties IsBackboneAtom="0" RelativeVelocity="0.143085858833346,-0.0675032385966182,-0.00258151705608667"/>
						</Atom3d>
						<Atom3d ID="143" HasProperties="1" Mapping="24" Parent="183" Name="C" UserID="65" DisplayStyle="Line" XYZ="0.519955258482123,0.442311160025352,0.749084793334695" Connections="173,174,175,168" ForcefieldType="c4" Charge="-0.159" Components="C" Color="130,130,130,255">
							<Properties IsBackboneAtom="0" RelativeVelocity="-0.0826018490632822,-0.0195513024236308,0.127296184921762"/>
						</Atom3d>
						<Atom3d ID="144" HasProperties="1" Mapping="24" Parent="183" Name="C" UserID="66" DisplayStyle="Line" XYZ="0.555780422287406,0.398374410454409,0.751364812130515" Connections="176,177,169,178" ForcefieldType="c4" Charge="-0.271" Components="C" Color="130,130,130,255">
							<Properties IsBackboneAtom="0" RelativeVelocity="0.0533734288768227,0.0843759829417589,-0.0488176795337588"/>
						</Atom3d>
						<Atom3d ID="145" HasProperties="1" Mapping="24" Parent="183" Name="H" UserID="67" DisplayStyle="Line" XYZ="0.580763296607151,0.453979539277901,0.733115801067727" Connections="170" ForcefieldType="h1" Charge="0.053" Components="H" Color="255,255,255,255">
							<Properties IsBackboneAtom="0" RelativeVelocity="-0.176050320231287,-0.0494228390161218,0.734304770298326"/>
						</Atom3d>
						<Atom3d ID="146" HasProperties="1" Mapping="24" Parent="183" Name="H" UserID="68" DisplayStyle="Line" XYZ="0.581805219636756,0.425465217342029,0.701708840017637" Connections="171" ForcefieldType="h1" Charge="0.053" Components="H" Color="255,255,255,255">
							<Properties IsBackboneAtom="0" RelativeVelocity="0.287507723086959,-0.0526954692400675,-0.142665358062465"/>
						</Atom3d>
						<Atom3d ID="147" HasProperties="1" Mapping="24" Parent="183" Name="H" UserID="69" DisplayStyle="Line" XYZ="0.55831483848268,0.458305778162389,0.699562575775283" Connections="172" ForcefieldType="h1" Charge="0.053" Components="H" Color="255,255,255,255">
							<Properties IsBackboneAtom="0" RelativeVelocity="0.117643854604538,0.312230749914156,0.399002035462201"/>
						</Atom3d>
						<Atom3d ID="148" HasProperties="1" Mapping="24" Parent="183" Name="H" UserID="70" DisplayStyle="Line" XYZ="0.532371446646598,0.457580438388626,0.764853298860099" Connections="173" ForcefieldType="h1" Charge="0.053" Components="H" Color="255,255,255,255">
							<Properties IsBackboneAtom="0" RelativeVelocity="0.410612739743464,0.750308107765578,0.227932830908332"/>
						</Atom3d>
						<Atom3d ID="149" HasProperties="1" Mapping="24" Parent="183" Name="H" UserID="71" DisplayStyle="Line" XYZ="0.504924697938051,0.455820511164772,0.733595249530601" Connections="174" ForcefieldType="h1" Charge="0.053" Components="H" Color="255,255,255,255">
							<Properties IsBackboneAtom="0" RelativeVelocity="0.253997933293703,0.388031702141107,-0.573712836624133"/>
						</Atom3d>
						<Atom3d ID="150" HasProperties="1" Mapping="24" Parent="183" Name="H" UserID="72" DisplayStyle="Line" XYZ="0.503164461214702,0.429054782286281,0.763090621623412" Connections="175" ForcefieldType="h1" Charge="0.053" Components="H" Color="255,255,255,255">
							<Properties IsBackboneAtom="0" RelativeVelocity="0.0425942196525104,-0.474803635297008,-0.106195580468926"/>
						</Atom3d>
						<Atom3d ID="151" HasProperties="1" Mapping="24" Parent="183" Name="H" UserID="73" DisplayStyle="Line" XYZ="0.53910852263695,0.382391491796522,0.763945084934266" Connections="176" ForcefieldType="h1" Charge="0.053" Components="H" Color="255,255,255,255">
							<Properties IsBackboneAtom="0" RelativeVelocity="0.295684534697884,-0.22336539940536,-0.743200595437508"/>
						</Atom3d>
						<Atom3d ID="152" HasProperties="1" Mapping="24" Parent="183" Name="H" UserID="74" DisplayStyle="Line" XYZ="0.569604789942378,0.383279345240912,0.736814677742943" Connections="177" ForcefieldType="h1" Charge="0.053" Components="H" Color="255,255,255,255">
							<Properties IsBackboneAtom="0" RelativeVelocity="0.483063526590712,-0.318798646841546,-0.913328954678888"/>
						</Atom3d>
						<Atom3d ID="153" HasProperties="1" Mapping="24" Parent="183" Name="S" UserID="75" DisplayStyle="Line" XYZ="0.584850414707982,0.397328100273989,0.781864621036982" Connections="179,180,181,178" ForcefieldType="s4=" Charge="1.138" Components="S" Color="255,235,0,255">
							<Properties IsBackboneAtom="0" RelativeVelocity="-0.0873929463389509,0.019660975599955,-0.0188367088288254"/>
						</Atom3d>
						<Atom3d ID="154" HasProperties="1" Mapping="24" Parent="183" Name="O" UserID="76" DisplayStyle="Line" XYZ="0.606104538752729,0.421774985498557,0.77400093649567" Connections="179" ForcefieldType="o1=" Charge="-0.485" Components="O" Color="255,0,0,255">
							<Properties IsBackboneAtom="0" RelativeVelocity="0.0853222365092188,0.0696427716801457,0.0448855142843006"/>
						</Atom3d>
						<Atom3d ID="155" HasProperties="1" Mapping="24" Parent="183" Name="O" UserID="77" DisplayStyle="Line" XYZ="0.574259330838741,0.394613290383677,0.812397843737909" Connections="180" ForcefieldType="o1=" Charge="-0.485" Components="O" Color="255,0,0,255">
							<Properties IsBackboneAtom="0" RelativeVelocity="0.00112543417872473,-0.0473464977313295,0.0963603104416229"/>
						</Atom3d>
						<Atom3d ID="156" HasProperties="1" Mapping="24" Parent="183" Name="O" UserID="78" DisplayStyle="Line" XYZ="0.604993474204926,0.366707762357381,0.774450669771744" Connections="181,182" ForcefieldType="o2" Charge="-0.413" Components="O" Color="255,0,0,255">
							<Properties IsBackboneAtom="0" RelativeVelocity="0.0926486140298732,0.0282896920256834,0.0961782472464879"/>
						</Atom3d>
						<Atom3d ID="157" HasProperties="1" Mapping="24" Parent="183" Name="H" UserID="79" DisplayStyle="Line" XYZ="0.615778014908404,0.369387746849373,0.755742215860404" Connections="182" ForcefieldType="h1o" Charge="0.41" Components="H" Color="255,255,255,255">
							<Properties IsBackboneAtom="0" RelativeVelocity="-0.0423905606146979,-0.102993983576627,0.0131468350282901"/>
						</Atom3d>
						<Bond ID="158" Mapping="24" Parent="183" Connects="133,132"/>
						<Bond ID="159" Mapping="24" Parent="183" UserID="2" Connects="134,132"/>
						<Bond ID="160" Mapping="24" Parent="183" Connects="132,135"/>
						<Bond ID="161" Mapping="24" Parent="183" Connects="133,136"/>
						<Bond ID="162" Mapping="24" Parent="183" Connects="133,137" Type="Double"/>
						<Bond ID="163" Mapping="24" Parent="183" Connects="138,134"/>
						<Bond ID="164" Mapping="24" Parent="183" Connects="134,139"/>
						<Bond ID="165" Mapping="24" Parent="183" Connects="136,140"/>
						<Bond ID="166" Mapping="24" Parent="183" Connects="136,141"/>
						<Bond ID="167" Mapping="24" Parent="183" UserID="4" Connects="140,142"/>
						<Bond ID="168" Mapping="24" Parent="183" UserID="5" Connects="140,143"/>
						<Bond ID="169" Mapping="24" Parent="183" UserID="6" Connects="140,144"/>
						<Bond ID="170" Mapping="24" Parent="183" Connects="145,142"/>
						<Bond ID="171" Mapping="24" Parent="183" Connects="146,142"/>
						<Bond ID="172" Mapping="24" Parent="183" Connects="147,142"/>
						<Bond ID="173" Mapping="24" Parent="183" Connects="148,143"/>
						<Bond ID="174" Mapping="24" Parent="183" Connects="149,143"/>
						<Bond ID="175" Mapping="24" Parent="183" Connects="150,143"/>
						<Bond ID="176" Mapping="24" Parent="183" Connects="151,144"/>
						<Bond ID="177" Mapping="24" Parent="183" Connects="152,144"/>
						<Bond ID="178" Mapping="24" Parent="183" UserID="7" Connects="144,153"/>
						<Bond ID="179" Mapping="24" Parent="183" Connects="154,153" Type="Double"/>
						<Bond ID="180" Mapping="24" Parent="183" Connects="155,153" Type="Double"/>
						<Bond ID="181" Mapping="24" Parent="183" Connects="156,153"/>
						<Bond ID="182" Mapping="24" Parent="183" Connects="156,157"/>
						<RepeatUnit ID="183" Mapping="24" Parent="1088" Children="ci(51):51+132" FlipProbability="0" ChiralInversionProbability="0"/>
						<Bond ID="184" Mapping="24" Parent="1088" Connects="79,134"/>
						<Atom3d ID="185" HasProperties="1" Mapping="24" Parent="236" Name="C" UserID="80" DisplayStyle="Line" XYZ="0.458255108482188,0.326328462724248,0.687321102391061" Connections="211,212,213,290" ForcefieldType="c43" Charge="-0.053" Components="C" Color="255,0,255,255">
							<Properties IsBackboneAtom="1" RelativeVelocity="-0.115797778783742,-0.0411280517545116,-0.0365973517656883"/>
						</Atom3d>
						<Atom3d ID="186" HasProperties="1" Mapping="24" Parent="236" Name="C" UserID="81" DisplayStyle="Line" XYZ="0.490185249765211,0.319836540026719,0.705716139190393" Connections="211,214,215" ForcefieldType="c3&apos;" Charge="0.45" Components="C" Color="130,130,130,255">
							<Properties IsBackboneAtom="0" RelativeVelocity="-0.0397450675429933,-0.116121070569323,0.0578977213942151"/>
						</Atom3d>
						<Atom3d ID="187" HasProperties="1" Mapping="24" Parent="236" Name="C" UserID="82" DisplayStyle="Line" XYZ="0.456397008056299,0.362195798679535,0.679686541091496" Connections="216,212,217,237" ForcefieldType="c4" Charge="-0.106" Components="C" Color="255,0,255,255">
							<Properties IsBackboneAtom="1" RelativeVelocity="-0.0791271894542609,0.159437756747105,-0.112340479523831"/>
						</Atom3d>
						<Atom3d ID="188" HasProperties="1" Mapping="24" Parent="236" UserID="83" DisplayStyle="Line" XYZ="0.459680672171351,0.313099099682311,0.664894616170991" Connections="213" ForcefieldType="h1" Charge="0.053" Components="H" Color="255,255,255,255">
							<Properties IsBackboneAtom="0" RelativeVelocity="-0.0622682599582055,-0.556071975891286,0.117342865257202"/>
						</Atom3d>
						<Atom3d ID="189" HasProperties="1" Mapping="24" Parent="236" Name="N" UserID="84" DisplayStyle="Line" XYZ="0.513997167337591,0.311821130937539,0.68641464226213" Connections="214,218,219" ForcefieldType="n3mh" Charge="-0.574" Components="N" Color="0,0,255,255">
							<Properties IsBackboneAtom="0" RelativeVelocity="0.0488244575209022,0.123110757500502,0.136141655821411"/>
						</Atom3d>
						<Atom3d ID="190" HasProperties="1" Mapping="24" Parent="236" Name="O" UserID="85" DisplayStyle="Line" XYZ="0.491457955477869,0.317973953838599,0.733292232574741" Connections="215" ForcefieldType="o1=" Charge="-0.45" Components="O" Color="255,0,0,255">
							<Properties IsBackboneAtom="0" RelativeVelocity="0.0707163831330529,0.0744490125044811,0.0395110011298647"/>
						</Atom3d>
						<Atom3d ID="191" HasProperties="1" Mapping="24" Parent="236" Name="H" UserID="86" DisplayStyle="Line" XYZ="0.440919762961889,0.373817554054779,0.69463402561209" Connections="216" ForcefieldType="h1" Charge="0.053" Components="H" Color="255,255,255,255">
							<Properties IsBackboneAtom="0" RelativeVelocity="-0.109660763055199,-0.257879976392983,0.352441491568053"/>
						</Atom3d>
						<Atom3d ID="192" HasProperties="1" Mapping="24" Parent="236" UserID="87" DisplayStyle="Line" XYZ="0.441579143169212,0.362738947660171,0.65829156396139" Connections="217" ForcefieldType="h1" Charge="0.053" Components="H" Color="255,255,255,255">
							<Properties IsBackboneAtom="0" RelativeVelocity="0.126834517554613,-0.111885643252429,0.0378052275037461"/>
						</Atom3d>
						<Atom3d ID="193" HasProperties="1" Mapping="24" Parent="236" Name="C" UserID="88" DisplayStyle="Line" XYZ="0.543562076204396,0.298062735684629,0.696481982834164" Connections="218,220,221,222" ForcefieldType="c4" Charge="0.223" Components="C" Color="130,130,130,255">
							<Properties IsBackboneAtom="0" RelativeVelocity="0.0490818407986129,-0.0548703596435006,-0.0757149842671996"/>
						</Atom3d>
						<Atom3d ID="194" HasProperties="1" Mapping="24" Parent="236" Name="H" UserID="89" DisplayStyle="Line" XYZ="0.506930657263526,0.305429548102312,0.665144077661702" Connections="219" ForcefieldType="h1n" Charge="0.351" Components="H" Color="255,255,255,255">
							<Properties IsBackboneAtom="0" RelativeVelocity="0.410755079156746,0.437091834478232,-0.113622032450546"/>
						</Atom3d>
						<Atom3d ID="195" HasProperties="1" Mapping="24" Parent="236" Name="C" UserID="90" DisplayStyle="Line" XYZ="0.55264372188328,0.309655664658722,0.728664541967556" Connections="223,224,225,220" ForcefieldType="c4" Charge="-0.159" Components="C" Color="130,130,130,255">
							<Properties IsBackboneAtom="0" RelativeVelocity="-0.0586414801756256,0.00894712495958485,0.0806160154191229"/>
						</Atom3d>
						<Atom3d ID="196" HasProperties="1" Mapping="24" Parent="236" Name="C" UserID="91" DisplayStyle="Line" XYZ="0.540400631369758,0.263612297087093,0.696765791108856" Connections="226,227,228,221" ForcefieldType="c4" Charge="-0.159" Components="C" Color="130,130,130,255">
							<Properties IsBackboneAtom="0" RelativeVelocity="-0.0902228889798763,-0.0180759466292392,-0.327101072217135"/>
						</Atom3d>
						<Atom3d ID="197" HasProperties="1" Mapping="24" Parent="236" Name="C" UserID="92" DisplayStyle="Line" XYZ="0.569490573127319,0.306602606962687,0.675438872773912" Connections="229,230,222,231" ForcefieldType="c4" Charge="-0.271" Components="C" Color="130,130,130,255">
							<Properties IsBackboneAtom="0" RelativeVelocity="0.0148069478806502,-0.0719774378029083,-0.124512282623524"/>
						</Atom3d>
						<Atom3d ID="198" HasProperties="1" Mapping="24" Parent="236" Name="H" UserID="93" DisplayStyle="Line" XYZ="0.553760176244348,0.335364137935275,0.728337622842232" Connections="223" ForcefieldType="h1" Charge="0.053" Components="H" Color="255,255,255,255">
							<Properties IsBackboneAtom="0" RelativeVelocity="-0.510673337316001,-0.520261351250412,0.569393315098197"/>
						</Atom3d>
						<Atom3d ID="199" HasProperties="1" Mapping="24" Parent="236" Name="H" UserID="94" DisplayStyle="Line" XYZ="0.537177473500978,0.301814056273048,0.747409030336635" Connections="224" ForcefieldType="h1" Charge="0.053" Components="H" Color="255,255,255,255">
							<Properties IsBackboneAtom="0" RelativeVelocity="0.113875600796131,0.318954540174263,-0.231530046712966"/>
						</Atom3d>
						<Atom3d ID="200" HasProperties="1" Mapping="24" Parent="236" Name="H" UserID="95" DisplayStyle="Line" XYZ="0.578157446033891,0.301642464891116,0.737109598159426" Connections="225" ForcefieldType="h1" Charge="0.053" Components="H" Color="255,255,255,255">
							<Properties IsBackboneAtom="0" RelativeVelocity="0.161152200271042,-0.36373518716179,-0.122904021489827"/>
						</Atom3d>
						<Atom3d ID="201" HasProperties="1" Mapping="24" Parent="236" Name="H" UserID="96" DisplayStyle="Line" XYZ="0.538630937234172,0.251304305859827,0.674795877620325" Connections="226" ForcefieldType="h1" Charge="0.053" Components="H" Color="255,255,255,255">
							<Properties IsBackboneAtom="0" RelativeVelocity="-0.26980579048291,0.0401317278863964,0.108296966641233"/>
						</Atom3d>
						<Atom3d ID="202" HasProperties="1" Mapping="24" Parent="236" Name="H" UserID="97" DisplayStyle="Line" XYZ="0.560170679933331,0.254488496708926,0.709378226204742" Connections="227" ForcefieldType="h1" Charge="0.053" Components="H" Color="255,255,255,255">
							<Properties IsBackboneAtom="0" RelativeVelocity="-0.0429634434581742,0.570147718399709,-0.175461975732406"/>
						</Atom3d>
						<Atom3d ID="203" HasProperties="1" Mapping="24" Parent="236" Name="H" UserID="98" DisplayStyle="Line" XYZ="0.519699971127216,0.258150029192419,0.709330366073183" Connections="228" ForcefieldType="h1" Charge="0.053" Components="H" Color="255,255,255,255">
							<Properties IsBackboneAtom="0" RelativeVelocity="-0.108649393486786,-0.269242696841119,0.734884399065704"/>
						</Atom3d>
						<Atom3d ID="204" HasProperties="1" Mapping="24" Parent="236" Name="H" UserID="99" DisplayStyle="Line" XYZ="0.587981202295188,0.292668120956199,0.68305391087244" Connections="229" ForcefieldType="h1" Charge="0.053" Components="H" Color="255,255,255,255">
							<Properties IsBackboneAtom="0" RelativeVelocity="0.472166475841235,0.227937758964699,-0.607313929718624"/>
						</Atom3d>
						<Atom3d ID="205" HasProperties="1" Mapping="24" Parent="236" Name="H" UserID="100" DisplayStyle="Line" XYZ="0.561275075872042,0.296554148434822,0.653522130009748" Connections="230" ForcefieldType="h1" Charge="0.053" Components="H" Color="255,255,255,255">
							<Properties IsBackboneAtom="0" RelativeVelocity="-0.0342849011030013,0.870886638222301,0.722424479106756"/>
						</Atom3d>
						<Atom3d ID="206" HasProperties="1" Mapping="24" Parent="236" Name="S" UserID="101" DisplayStyle="Line" XYZ="0.584909225576808,0.34190160886392,0.664321341200442" Connections="232,233,234,231" ForcefieldType="s4=" Charge="1.138" Components="S" Color="255,235,0,255">
							<Properties IsBackboneAtom="0" RelativeVelocity="-0.0734101575320164,-0.151063325635334,0.0228710577169299"/>
						</Atom3d>
						<Atom3d ID="207" HasProperties="1" Mapping="24" Parent="236" Name="O" UserID="102" DisplayStyle="Line" XYZ="0.602057446371428,0.337172679762296,0.636128584694982" Connections="232" ForcefieldType="o1=" Charge="-0.485" Components="O" Color="255,0,0,255">
							<Properties IsBackboneAtom="0" RelativeVelocity="0.02201890387526,0.139098328447001,0.0106176405321615"/>
						</Atom3d>
						<Atom3d ID="208" HasProperties="1" Mapping="24" Parent="236" Name="O" UserID="103" DisplayStyle="Line" XYZ="0.565051712536611,0.369521762318505,0.666268447497183" Connections="233" ForcefieldType="o1=" Charge="-0.485" Components="O" Color="255,0,0,255">
							<Properties IsBackboneAtom="0" RelativeVelocity="-0.0174889542468583,-0.0794929552921791,0.0935190639633953"/>
						</Atom3d>
						<Atom3d ID="209" HasProperties="1" Mapping="24" Parent="236" Name="O" UserID="104" DisplayStyle="Line" XYZ="0.611306908601726,0.345695553240748,0.690376749361686" Connections="234,235" ForcefieldType="o2" Charge="-0.413" Components="O" Color="255,0,0,255">
							<Properties IsBackboneAtom="0" RelativeVelocity="-0.0474929324026786,-0.0381380913656888,0.00729123395181177"/>
						</Atom3d>
						<Atom3d ID="210" HasProperties="1" Mapping="24" Parent="236" Name="H" UserID="105" DisplayStyle="Line" XYZ="0.628690128479525,0.334622004179711,0.683349434549837" Connections="235" ForcefieldType="h1o" Charge="0.41" Components="H" Color="255,255,255,255">
							<Properties IsBackboneAtom="0" RelativeVelocity="0.271178840866054,0.332087410605296,0.341234993455039"/>
						</Atom3d>
						<Bond ID="211" Mapping="24" Parent="236" Connects="186,185"/>
						<Bond ID="212" Mapping="24" Parent="236" UserID="2" Connects="187,185"/>
						<Bond ID="213" Mapping="24" Parent="236" Connects="185,188"/>
						<Bond ID="214" Mapping="24" Parent="236" Connects="186,189"/>
						<Bond ID="215" Mapping="24" Parent="236" Connects="186,190" Type="Double"/>
						<Bond ID="216" Mapping="24" Parent="236" Connects="191,187"/>
						<Bond ID="217" Mapping="24" Parent="236" Connects="187,192"/>
						<Bond ID="218" Mapping="24" Parent="236" Connects="189,193"/>
						<Bond ID="219" Mapping="24" Parent="236" Connects="189,194"/>
						<Bond ID="220" Mapping="24" Parent="236" UserID="4" Connects="193,195"/>
						<Bond ID="221" Mapping="24" Parent="236" UserID="5" Connects="193,196"/>
						<Bond ID="222" Mapping="24" Parent="236" UserID="6" Connects="193,197"/>
						<Bond ID="223" Mapping="24" Parent="236" Connects="198,195"/>
						<Bond ID="224" Mapping="24" Parent="236" Connects="199,195"/>
						<Bond ID="225" Mapping="24" Parent="236" Connects="200,195"/>
						<Bond ID="226" Mapping="24" Parent="236" Connects="201,196"/>
						<Bond ID="227" Mapping="24" Parent="236" Connects="202,196"/>
						<Bond ID="228" Mapping="24" Parent="236" Connects="203,196"/>
						<Bond ID="229" Mapping="24" Parent="236" Connects="204,197"/>
						<Bond ID="230" Mapping="24" Parent="236" Connects="205,197"/>
						<Bond ID="231" Mapping="24" Parent="236" UserID="7" Connects="197,206"/>
						<Bond ID="232" Mapping="24" Parent="236" Connects="207,206" Type="Double"/>
						<Bond ID="233" Mapping="24" Parent="236" Connects="208,206" Type="Double"/>
						<Bond ID="234" Mapping="24" Parent="236" Connects="209,206"/>
						<Bond ID="235" Mapping="24" Parent="236" Connects="209,210"/>
						<RepeatUnit ID="236" Mapping="24" Parent="1088" Children="ci(51):51+185" FlipProbability="0" ChiralInversionProbability="0"/>
						<Bond ID="237" Mapping="24" Parent="1088" Connects="132,187"/>
						<Atom3d ID="238" HasProperties="1" Mapping="24" Parent="289" Name="C" UserID="106" DisplayStyle="Line" XYZ="0.422738634772334,0.281550039912711,0.71444975342484" Connections="264,265,266,343" ForcefieldType="c43" Charge="-0.053" Components="C" Color="255,0,255,255">
							<Properties IsBackboneAtom="1" RelativeVelocity="-0.148161348973309,-0.109555754143221,-0.120065996015557"/>
						</Atom3d>
						<Atom3d ID="239" HasProperties="1" Mapping="24" Parent="289" Name="C" UserID="107" DisplayStyle="Line" XYZ="0.408408682372236,0.264418008462012,0.685183459933646" Connections="264,267,268" ForcefieldType="c3&apos;" Charge="0.45" Components="C" Color="130,130,130,255">
							<Properties IsBackboneAtom="0" RelativeVelocity="0.105756354269752,0.0229156648988525,0.0617496258012229"/>
						</Atom3d>
						<Atom3d ID="240" HasProperties="1" Mapping="24" Parent="289" Name="C" UserID="108" DisplayStyle="Line" XYZ="0.431901048706984,0.315254869396703,0.708687569649069" Connections="269,265,270,290" ForcefieldType="c4" Charge="-0.106" Components="C" Color="255,0,255,255">
							<Properties IsBackboneAtom="1" RelativeVelocity="0.144707272190193,-0.0436868805187959,-0.212307897876247"/>
						</Atom3d>
						<Atom3d ID="241" HasProperties="1" Mapping="24" Parent="289" UserID="109" DisplayStyle="Line" XYZ="0.407379442652178,0.285106406175556,0.734456281768833" Connections="266" ForcefieldType="h1" Charge="0.053" Components="H" Color="255,255,255,255">
							<Properties IsBackboneAtom="0" RelativeVelocity="-0.491981101605467,-0.757139619553204,0.397729284792382"/>
						</Atom3d>
						<Atom3d ID="242" HasProperties="1" Mapping="24" Parent="289" Name="N" UserID="110" DisplayStyle="Line" XYZ="0.379004717714787,0.272942342800227,0.679299200342986" Connections="267,271,272" ForcefieldType="n3mh" Charge="-0.574" Components="N" Color="0,0,255,255">
							<Properties IsBackboneAtom="0" RelativeVelocity="0.0743226168528241,-0.0104779816256163,0.181684997100515"/>
						</Atom3d>
						<Atom3d ID="243" HasProperties="1" Mapping="24" Parent="289" Name="O" UserID="111" DisplayStyle="Line" XYZ="0.422538578105494,0.243870302030366,0.671159901662291" Connections="268" ForcefieldType="o1=" Charge="-0.45" Components="O" Color="255,0,0,255">
							<Properties IsBackboneAtom="0" RelativeVelocity="0.0690843615903419,-0.0389705381714426,-0.149954049027872"/>
						</Atom3d>
						<Atom3d ID="244" HasProperties="1" Mapping="24" Parent="289" Name="H" UserID="112" DisplayStyle="Line" XYZ="0.432368498475721,0.326591970960698,0.731227506986145" Connections="269" ForcefieldType="h1" Charge="0.053" Components="H" Color="255,255,255,255">
							<Properties IsBackboneAtom="0" RelativeVelocity="0.219996025869942,-0.38669296476209,-0.248430928721076"/>
						</Atom3d>
						<Atom3d ID="245" HasProperties="1" Mapping="24" Parent="289" UserID="113" DisplayStyle="Line" XYZ="0.41351442410995,0.327264535880618,0.696692459644232" Connections="270" ForcefieldType="h1" Charge="0.053" Components="H" Color="255,255,255,255">
							<Properties IsBackboneAtom="0" RelativeVelocity="0.407126616237719,0.110560326853638,-0.0244646047291169"/>
						</Atom3d>
						<Atom3d ID="246" HasProperties="1" Mapping="24" Parent="289" Name="C" UserID="114" DisplayStyle="Line" XYZ="0.356824913109095,0.260496792690282,0.656612752444775" Connections="271,273,274,275" ForcefieldType="c4" Charge="0.223" Components="C" Color="130,130,130,255">
							<Properties IsBackboneAtom="0" RelativeVelocity="0.0174150593754384,0.197724804410245,-0.214100083982483"/>
						</Atom3d>
						<Atom3d ID="247" HasProperties="1" Mapping="24" Parent="289" Name="H" UserID="115" DisplayStyle="Line" XYZ="0.373135823315862,0.289949093944687,0.693107073519701" Connections="272" ForcefieldType="h1n" Charge="0.351" Components="H" Color="255,255,255,255">
							<Properties IsBackboneAtom="0" RelativeVelocity="0.489212816496088,1.31270943146901,-0.107103757237733"/>
						</Atom3d>
						<Atom3d ID="248" HasProperties="1" Mapping="24" Parent="289" Name="C" UserID="116" DisplayStyle="Line" XYZ="0.333277801611341,0.285503571605961,0.647519986697277" Connections="276,277,278,273" ForcefieldType="c4" Charge="-0.159" Components="C" Color="130,130,130,255">
							<Properties IsBackboneAtom="0" RelativeVelocity="-0.0752573025936329,-0.0735638761419373,-0.124660056453158"/>
						</Atom3d>
						<Atom3d ID="249" HasProperties="1" Mapping="24" Parent="289" Name="C" UserID="117" DisplayStyle="Line" XYZ="0.370400117636415,0.247966528499082,0.625771539634803" Connections="279,280,281,274" ForcefieldType="c4" Charge="-0.159" Components="C" Color="130,130,130,255">
							<Properties IsBackboneAtom="0" RelativeVelocity="-0.0863376927753192,-0.0110201022107771,0.0840373746327098"/>
						</Atom3d>
						<Atom3d ID="250" HasProperties="1" Mapping="24" Parent="289" Name="C" UserID="118" DisplayStyle="Line" XYZ="0.340458997736084,0.234442512618946,0.671784906802247" Connections="282,283,275,284" ForcefieldType="c4" Charge="-0.271" Components="C" Color="130,130,130,255">
							<Properties IsBackboneAtom="0" RelativeVelocity="0.187307462059175,0.10212849939191,-0.120249270279833"/>
						</Atom3d>
						<Atom3d ID="251" HasProperties="1" Mapping="24" Parent="289" Name="H" UserID="119" DisplayStyle="Line" XYZ="0.320679411239541,0.297348071901857,0.666666332847629" Connections="276" ForcefieldType="h1" Charge="0.053" Components="H" Color="255,255,255,255">
							<Properties IsBackboneAtom="0" RelativeVelocity="0.0497442752393053,-0.154235878835085,-0.372481971862271"/>
						</Atom3d>
						<Atom3d ID="252" HasProperties="1" Mapping="24" Parent="289" Name="H" UserID="120" DisplayStyle="Line" XYZ="0.345103837756105,0.303921552723184,0.634876795285367" Connections="277" ForcefieldType="h1" Charge="0.053" Components="H" Color="255,255,255,255">
							<Properties IsBackboneAtom="0" RelativeVelocity="1.06609418901103,0.139613459577766,0.217413195153357"/>
						</Atom3d>
						<Atom3d ID="253" HasProperties="1" Mapping="24" Parent="289" Name="H" UserID="121" DisplayStyle="Line" XYZ="0.31428422419116,0.276669143115316,0.630901938931748" Connections="278" ForcefieldType="h1" Charge="0.053" Components="H" Color="255,255,255,255">
							<Properties IsBackboneAtom="0" RelativeVelocity="-0.233550891339741,0.0125650124683783,-0.391040964981229"/>
						</Atom3d>
						<Atom3d ID="254" HasProperties="1" Mapping="24" Parent="289" Name="H" UserID="122" DisplayStyle="Line" XYZ="0.385511703453247,0.22758102040562,0.627167505313814" Connections="279" ForcefieldType="h1" Charge="0.053" Components="H" Color="255,255,255,255">
							<Properties IsBackboneAtom="0" RelativeVelocity="0.30333902034626,0.137292002247566,-0.468516584651861"/>
						</Atom3d>
						<Atom3d ID="255" HasProperties="1" Mapping="24" Parent="289" Name="H" UserID="123" DisplayStyle="Line" XYZ="0.378609447997849,0.266364828528134,0.609869881393034" Connections="280" ForcefieldType="h1" Charge="0.053" Components="H" Color="255,255,255,255">
							<Properties IsBackboneAtom="0" RelativeVelocity="0.386353767916976,-0.284001975619349,-0.0408957567209998"/>
						</Atom3d>
						<Atom3d ID="256" HasProperties="1" Mapping="24" Parent="289" Name="H" UserID="124" DisplayStyle="Line" XYZ="0.351041490024872,0.240113970665462,0.60988700513546" Connections="281" ForcefieldType="h1" Charge="0.053" Components="H" Color="255,255,255,255">
							<Properties IsBackboneAtom="0" RelativeVelocity="0.115890377633168,-0.346071971310569,-0.0856769987298951"/>
						</Atom3d>
						<Atom3d ID="257" HasProperties="1" Mapping="24" Parent="289" Name="H" UserID="125" DisplayStyle="Line" XYZ="0.360358534118131,0.218882245082689,0.678493347159491" Connections="282" ForcefieldType="h1" Charge="0.053" Components="H" Color="255,255,255,255">
							<Properties IsBackboneAtom="0" RelativeVelocity="0.39255254730927,0.21150912305069,0.216320122624197"/>
						</Atom3d>
						<Atom3d ID="258" HasProperties="1" Mapping="24" Parent="289" Name="H" UserID="126" DisplayStyle="Line" XYZ="0.329213525870413,0.242483812975122,0.693358559360544" Connections="283" ForcefieldType="h1" Charge="0.053" Components="H" Color="255,255,255,255">
							<Properties IsBackboneAtom="0" RelativeVelocity="0.695651589414412,-0.49829075386338,0.137704053195701"/>
						</Atom3d>
						<Atom3d ID="259" HasProperties="1" Mapping="24" Parent="289" Name="S" UserID="127" DisplayStyle="Line" XYZ="0.312114036918174,0.209507620307331,0.657482875698437" Connections="285,286,287,284" ForcefieldType="s4=" Charge="1.138" Components="S" Color="255,235,0,255">
							<Properties IsBackboneAtom="0" RelativeVelocity="0.130998585468578,-0.0241303083525748,0.0324132153849133"/>
						</Atom3d>
						<Atom3d ID="260" HasProperties="1" Mapping="24" Parent="289" Name="O" UserID="128" DisplayStyle="Line" XYZ="0.286927547082948,0.227345955968846,0.645176607078633" Connections="285" ForcefieldType="o1=" Charge="-0.485" Components="O" Color="255,0,0,255">
							<Properties IsBackboneAtom="0" RelativeVelocity="0.14525235251313,-0.0439891508688316,0.0227709306554382"/>
						</Atom3d>
						<Atom3d ID="261" HasProperties="1" Mapping="24" Parent="289" Name="O" UserID="129" DisplayStyle="Line" XYZ="0.323902339223025,0.183990270108296,0.638896035931744" Connections="286" ForcefieldType="o1=" Charge="-0.485" Components="O" Color="255,0,0,255">
							<Properties IsBackboneAtom="0" RelativeVelocity="0.0952542649655743,-0.0210150153815658,-0.0234361687845011"/>
						</Atom3d>
						<Atom3d ID="262" HasProperties="1" Mapping="24" Parent="289" Name="O" UserID="130" DisplayStyle="Line" XYZ="0.300852099088646,0.194722049705334,0.688362538147914" Connections="287,288" ForcefieldType="o2" Charge="-0.413" Components="O" Color="255,0,0,255">
							<Properties IsBackboneAtom="0" RelativeVelocity="-0.0962007254425103,0.110621013112149,0.012041818073712"/>
						</Atom3d>
						<Atom3d ID="263" HasProperties="1" Mapping="24" Parent="289" Name="H" UserID="131" DisplayStyle="Line" XYZ="0.314981620039875,0.192718963583013,0.705104526458925" Connections="288" ForcefieldType="h1o" Charge="0.41" Components="H" Color="255,255,255,255">
							<Properties IsBackboneAtom="0" RelativeVelocity="-0.154714192825957,0.212640649115375,0.0287942473202586"/>
						</Atom3d>
						<Bond ID="264" Mapping="24" Parent="289" Connects="239,238"/>
						<Bond ID="265" Mapping="24" Parent="289" UserID="2" Connects="240,238"/>
						<Bond ID="266" Mapping="24" Parent="289" Connects="238,241"/>
						<Bond ID="267" Mapping="24" Parent="289" Connects="239,242"/>
						<Bond ID="268" Mapping="24" Parent="289" Connects="239,243" Type="Double"/>
						<Bond ID="269" Mapping="24" Parent="289" Connects="244,240"/>
						<Bond ID="270" Mapping="24" Parent="289" Connects="240,245"/>
						<Bond ID="271" Mapping="24" Parent="289" Connects="242,246"/>
						<Bond ID="272" Mapping="24" Parent="289" Connects="242,247"/>
						<Bond ID="273" Mapping="24" Parent="289" UserID="4" Connects="246,248"/>
						<Bond ID="274" Mapping="24" Parent="289" UserID="5" Connects="246,249"/>
						<Bond ID="275" Mapping="24" Parent="289" UserID="6" Connects="246,250"/>
						<Bond ID="276" Mapping="24" Parent="289" Connects="251,248"/>
						<Bond ID="277" Mapping="24" Parent="289" Connects="252,248"/>
						<Bond ID="278" Mapping="24" Parent="289" Connects="253,248"/>
						<Bond ID="279" Mapping="24" Parent="289" Connects="254,249"/>
						<Bond ID="280" Mapping="24" Parent="289" Connects="255,249"/>
						<Bond ID="281" Mapping="24" Parent="289" Connects="256,249"/>
						<Bond ID="282" Mapping="24" Parent="289" Connects="257,250"/>
						<Bond ID="283" Mapping="24" Parent="289" Connects="258,250"/>
						<Bond ID="284" Mapping="24" Parent="289" UserID="7" Connects="250,259"/>
						<Bond ID="285" Mapping="24" Parent="289" Connects="260,259" Type="Double"/>
						<Bond ID="286" Mapping="24" Parent="289" Connects="261,259" Type="Double"/>
						<Bond ID="287" Mapping="24" Parent="289" Connects="262,259"/>
						<Bond ID="288" Mapping="24" Parent="289" Connects="262,263"/>
						<RepeatUnit ID="289" Mapping="24" Parent="1088" Children="ci(51):51+238" FlipProbability="0" ChiralInversionProbability="0"/>
						<Bond ID="290" Mapping="24" Parent="1088" Connects="185,240"/>
						<Atom3d ID="291" HasProperties="1" Mapping="24" Parent="342" Name="C" UserID="132" DisplayStyle="Line" XYZ="0.442162965759609,0.228447910142786,0.742876519401291" Connections="317,318,319,396" ForcefieldType="c43" Charge="-0.053" Components="C" Color="255,0,255,255">
							<Properties IsBackboneAtom="1" RelativeVelocity="-0.0646266969933065,-0.0363695280645248,-0.0220434337567672"/>
						</Atom3d>
						<Atom3d ID="292" HasProperties="1" Mapping="24" Parent="342" Name="C" UserID="133" DisplayStyle="Line" XYZ="0.466246212866704,0.215227950206161,0.763283440270613" Connections="317,320,321" ForcefieldType="c3&apos;" Charge="0.45" Components="C" Color="130,130,130,255">
							<Properties IsBackboneAtom="0" RelativeVelocity="-0.00634166094612829,-0.101321100955584,-0.0471634792219176"/>
						</Atom3d>
						<Atom3d ID="293" HasProperties="1" Mapping="24" Parent="342" Name="C" UserID="134" DisplayStyle="Line" XYZ="0.449000933906071,0.2601757042773,0.726312638391443" Connections="322,318,323,343" ForcefieldType="c4" Charge="-0.106" Components="C" Color="255,0,255,255">
							<Properties IsBackboneAtom="1" RelativeVelocity="-0.213143073099869,-0.15770922366612,0.0739364088039017"/>
						</Atom3d>
						<Atom3d ID="294" HasProperties="1" Mapping="24" Parent="342" UserID="135" DisplayStyle="Line" XYZ="0.439080852372678,0.212644129931054,0.72220299182612" Connections="319" ForcefieldType="h1" Charge="0.053" Components="H" Color="255,255,255,255">
							<Properties IsBackboneAtom="0" RelativeVelocity="0.330870451981355,0.24075754124231,-0.286973453308978"/>
						</Atom3d>
						<Atom3d ID="295" HasProperties="1" Mapping="24" Parent="342" Name="N" UserID="136" DisplayStyle="Line" XYZ="0.494984620933588,0.228743507014079,0.763207070151472" Connections="320,324,325" ForcefieldType="n3mh" Charge="-0.574" Components="N" Color="0,0,255,255">
							<Properties IsBackboneAtom="0" RelativeVelocity="-0.0392470191002052,-0.113101562499285,0.126363410986149"/>
						</Atom3d>
						<Atom3d ID="296" HasProperties="1" Mapping="24" Parent="342" Name="O" UserID="137" DisplayStyle="Line" XYZ="0.46139618121475,0.19260179311403,0.77780339723571" Connections="321" ForcefieldType="o1=" Charge="-0.45" Components="O" Color="255,0,0,255">
							<Properties IsBackboneAtom="0" RelativeVelocity="0.166809133942556,-0.110853895038978,-0.0346805550436559"/>
						</Atom3d>
						<Atom3d ID="297" HasProperties="1" Mapping="24" Parent="342" Name="H" UserID="138" DisplayStyle="Line" XYZ="0.46692678402679,0.259977831886507,0.708478390901179" Connections="322" ForcefieldType="h1" Charge="0.053" Components="H" Color="255,255,255,255">
							<Properties IsBackboneAtom="0" RelativeVelocity="0.278075855449037,0.284135722583106,-0.132829070444346"/>
						</Atom3d>
						<Atom3d ID="298" HasProperties="1" Mapping="24" Parent="342" UserID="139" DisplayStyle="Line" XYZ="0.460739243151771,0.273985709502231,0.743562232518108" Connections="323" ForcefieldType="h1" Charge="0.053" Components="H" Color="255,255,255,255">
							<Properties IsBackboneAtom="0" RelativeVelocity="0.0470490909607799,0.329028132517922,-0.35055997659232"/>
						</Atom3d>
						<Atom3d ID="299" HasProperties="1" Mapping="24" Parent="342" Name="C" UserID="140" DisplayStyle="Line" XYZ="0.52038856073584,0.225498524237538,0.788570157143012" Connections="324,326,327,328" ForcefieldType="c4" Charge="0.223" Components="C" Color="130,130,130,255">
							<Properties IsBackboneAtom="0" RelativeVelocity="-0.00832747084688905,0.0654459079871582,-0.0906160573982476"/>
						</Atom3d>
						<Atom3d ID="300" HasProperties="1" Mapping="24" Parent="342" Name="H" UserID="141" DisplayStyle="Line" XYZ="0.500018934997911,0.241274058393665,0.745237444455736" Connections="325" ForcefieldType="h1n" Charge="0.351" Components="H" Color="255,255,255,255">
							<Properties IsBackboneAtom="0" RelativeVelocity="0.359945704132327,-0.730975237980263,-0.0276396276339414"/>
						</Atom3d>
						<Atom3d ID="301" HasProperties="1" Mapping="24" Parent="342" Name="C" UserID="142" DisplayStyle="Line" XYZ="0.546286631862852,0.249823616424754,0.784530440099172" Connections="329,330,331,326" ForcefieldType="c4" Charge="-0.159" Components="C" Color="130,130,130,255">
							<Properties IsBackboneAtom="0" RelativeVelocity="0.20638356655649,0.186401311353998,-0.157941106143583"/>
						</Atom3d>
						<Atom3d ID="302" HasProperties="1" Mapping="24" Parent="342" Name="C" UserID="143" DisplayStyle="Line" XYZ="0.505534232836481,0.229689367698559,0.820578782604932" Connections="332,333,334,327" ForcefieldType="c4" Charge="-0.159" Components="C" Color="130,130,130,255">
							<Properties IsBackboneAtom="0" RelativeVelocity="-0.0593053686173946,-0.0275220848520398,0.0660450567962498"/>
						</Atom3d>
						<Atom3d ID="303" HasProperties="1" Mapping="24" Parent="342" Name="C" UserID="144" DisplayStyle="Line" XYZ="0.538733502903509,0.194823424304083,0.790609608656239" Connections="335,336,328,337" ForcefieldType="c4" Charge="-0.271" Components="C" Color="130,130,130,255">
							<Properties IsBackboneAtom="0" RelativeVelocity="0.235821791709791,-0.158946434313443,0.12935445130094"/>
						</Atom3d>
						<Atom3d ID="304" HasProperties="1" Mapping="24" Parent="342" Name="H" UserID="145" DisplayStyle="Line" XYZ="0.563019895149542,0.245270497284333,0.803060735592626" Connections="329" ForcefieldType="h1" Charge="0.053" Components="H" Color="255,255,255,255">
							<Properties IsBackboneAtom="0" RelativeVelocity="-9.91489576059396e-005,0.462582877723534,0.231463664931717"/>
						</Atom3d>
						<Atom3d ID="305" HasProperties="1" Mapping="24" Parent="342" Name="H" UserID="146" DisplayStyle="Line" XYZ="0.56007852944232,0.247583583324276,0.762582882531152" Connections="330" ForcefieldType="h1" Charge="0.053" Components="H" Color="255,255,255,255">
							<Properties IsBackboneAtom="0" RelativeVelocity="-0.529575049242205,-0.374312917517707,0.665731547617708"/>
						</Atom3d>
						<Atom3d ID="306" HasProperties="1" Mapping="24" Parent="342" Name="H" UserID="147" DisplayStyle="Line" XYZ="0.540258115256056,0.275593017783489,0.789203030581798" Connections="331" ForcefieldType="h1" Charge="0.053" Components="H" Color="255,255,255,255">
							<Properties IsBackboneAtom="0" RelativeVelocity="-0.282857177927345,-0.175288608645621,0.453473895026829"/>
						</Atom3d>
						<Atom3d ID="307" HasProperties="1" Mapping="24" Parent="342" Name="H" UserID="148" DisplayStyle="Line" XYZ="0.521449834478958,0.221979077098246,0.839767186741535" Connections="332" ForcefieldType="h1" Charge="0.053" Components="H" Color="255,255,255,255">
							<Properties IsBackboneAtom="0" RelativeVelocity="-0.137957875543991,0.277124881279689,-0.490224720001689"/>
						</Atom3d>
						<Atom3d ID="308" HasProperties="1" Mapping="24" Parent="342" Name="H" UserID="149" DisplayStyle="Line" XYZ="0.484591371092791,0.21641183879834,0.825060244617003" Connections="333" ForcefieldType="h1" Charge="0.053" Components="H" Color="255,255,255,255">
							<Properties IsBackboneAtom="0" RelativeVelocity="0.0824354061009663,-0.316546203116454,0.296621849146359"/>
						</Atom3d>
						<Atom3d ID="309" HasProperties="1" Mapping="24" Parent="342" Name="H" UserID="150" DisplayStyle="Line" XYZ="0.498633378889695,0.253738881027021,0.822017142413209" Connections="334" ForcefieldType="h1" Charge="0.053" Components="H" Color="255,255,255,255">
							<Properties IsBackboneAtom="0" RelativeVelocity="-0.0727356211669603,-0.865928331153725,-0.346956810915862"/>
						</Atom3d>
						<Atom3d ID="310" HasProperties="1" Mapping="24" Parent="342" Name="H" UserID="151" DisplayStyle="Line" XYZ="0.552334519336925,0.191628247962704,0.77077790307797" Connections="335" ForcefieldType="h1" Charge="0.053" Components="H" Color="255,255,255,255">
							<Properties IsBackboneAtom="0" RelativeVelocity="-0.389596132225952,-0.0638202144504607,-0.0405436172318124"/>
						</Atom3d>
						<Atom3d ID="311" HasProperties="1" Mapping="24" Parent="342" Name="H" UserID="152" DisplayStyle="Line" XYZ="0.554005064454084,0.196671083225312,0.811421223434288" Connections="336" ForcefieldType="h1" Charge="0.053" Components="H" Color="255,255,255,255">
							<Properties IsBackboneAtom="0" RelativeVelocity="-0.246317447888493,-0.30871558889277,0.225909705714246"/>
						</Atom3d>
						<Atom3d ID="312" HasProperties="1" Mapping="24" Parent="342" Name="S" UserID="153" DisplayStyle="Line" XYZ="0.527219297662324,0.156530676876162,0.796948034876303" Connections="338,339,340,337" ForcefieldType="s4=" Charge="1.138" Components="S" Color="255,235,0,255">
							<Properties IsBackboneAtom="0" RelativeVelocity="0.00733354785987562,0.0333215915974987,-0.0960364778727449"/>
						</Atom3d>
						<Atom3d ID="313" HasProperties="1" Mapping="24" Parent="342" Name="O" UserID="154" DisplayStyle="Line" XYZ="0.514771086433041,0.142087772130553,0.768698289392966" Connections="338" ForcefieldType="o1=" Charge="-0.485" Components="O" Color="255,0,0,255">
							<Properties IsBackboneAtom="0" RelativeVelocity="0.174256138767703,-0.0262216962407218,0.0440567385195182"/>
						</Atom3d>
						<Atom3d ID="314" HasProperties="1" Mapping="24" Parent="342" Name="O" UserID="155" DisplayStyle="Line" XYZ="0.549184261370473,0.138986538253943,0.815030979286646" Connections="339" ForcefieldType="o1=" Charge="-0.485" Components="O" Color="255,0,0,255">
							<Properties IsBackboneAtom="0" RelativeVelocity="-0.0217585606685099,0.0832654218039056,-0.17371580755842"/>
						</Atom3d>
						<Atom3d ID="315" HasProperties="1" Mapping="24" Parent="342" Name="O" UserID="156" DisplayStyle="Line" XYZ="0.495986384311254,0.161987800656598,0.817283945876901" Connections="340,341" ForcefieldType="o2" Charge="-0.413" Components="O" Color="255,0,0,255">
							<Properties IsBackboneAtom="0" RelativeVelocity="0.0300411631417733,0.088050808547845,-0.0138179608937276"/>
						</Atom3d>
						<Atom3d ID="316" HasProperties="1" Mapping="24" Parent="342" Name="H" UserID="157" DisplayStyle="Line" XYZ="0.477994986522918,0.167193783085381,0.80553415521158" Connections="341" ForcefieldType="h1o" Charge="0.41" Components="H" Color="255,255,255,255">
							<Properties IsBackboneAtom="0" RelativeVelocity="-0.174495560542009,-0.442697348382742,-0.00211718213107278"/>
						</Atom3d>
						<Bond ID="317" Mapping="24" Parent="342" Connects="292,291"/>
						<Bond ID="318" Mapping="24" Parent="342" UserID="2" Connects="293,291"/>
						<Bond ID="319" Mapping="24" Parent="342" Connects="291,294"/>
						<Bond ID="320" Mapping="24" Parent="342" Connects="292,295"/>
						<Bond ID="321" Mapping="24" Parent="342" Connects="292,296" Type="Double"/>
						<Bond ID="322" Mapping="24" Parent="342" Connects="297,293"/>
						<Bond ID="323" Mapping="24" Parent="342" Connects="293,298"/>
						<Bond ID="324" Mapping="24" Parent="342" Connects="295,299"/>
						<Bond ID="325" Mapping="24" Parent="342" Connects="295,300"/>
						<Bond ID="326" Mapping="24" Parent="342" UserID="4" Connects="299,301"/>
						<Bond ID="327" Mapping="24" Parent="342" UserID="5" Connects="299,302"/>
						<Bond ID="328" Mapping="24" Parent="342" UserID="6" Connects="299,303"/>
						<Bond ID="329" Mapping="24" Parent="342" Connects="304,301"/>
						<Bond ID="330" Mapping="24" Parent="342" Connects="305,301"/>
						<Bond ID="331" Mapping="24" Parent="342" Connects="306,301"/>
						<Bond ID="332" Mapping="24" Parent="342" Connects="307,302"/>
						<Bond ID="333" Mapping="24" Parent="342" Connects="308,302"/>
						<Bond ID="334" Mapping="24" Parent="342" Connects="309,302"/>
						<Bond ID="335" Mapping="24" Parent="342" Connects="310,303"/>
						<Bond ID="336" Mapping="24" Parent="342" Connects="311,303"/>
						<Bond ID="337" Mapping="24" Parent="342" UserID="7" Connects="303,312"/>
						<Bond ID="338" Mapping="24" Parent="342" Connects="313,312" Type="Double"/>
						<Bond ID="339" Mapping="24" Parent="342" Connects="314,312" Type="Double"/>
						<Bond ID="340" Mapping="24" Parent="342" Connects="315,312"/>
						<Bond ID="341" Mapping="24" Parent="342" Connects="315,316"/>
						<RepeatUnit ID="342" Mapping="24" Parent="1088" Children="ci(51):51+291" FlipProbability="0" ChiralInversionProbability="0"/>
						<Bond ID="343" Mapping="24" Parent="1088" Connects="238,293"/>
						<Atom3d ID="344" HasProperties="1" Mapping="24" Parent="395" Name="C" UserID="158" DisplayStyle="Line" XYZ="0.390445977143977,0.21072504085559,0.781220458928899" Connections="370,371,372,449" ForcefieldType="c43" Charge="-0.053" Components="C" Color="255,0,255,255">
							<Properties IsBackboneAtom="1" RelativeVelocity="-0.0087067648644438,0.137230098152794,-0.299427767859727"/>
						</Atom3d>
						<Atom3d ID="345" HasProperties="1" Mapping="24" Parent="395" Name="C" UserID="159" DisplayStyle="Line" XYZ="0.390965051835615,0.176896013959729,0.776400868266934" Connections="370,373,374" ForcefieldType="c3&apos;" Charge="0.45" Components="C" Color="130,130,130,255">
							<Properties IsBackboneAtom="0" RelativeVelocity="0.177891366775824,0.00506297021296567,0.0773187200740551"/>
						</Atom3d>
						<Atom3d ID="346" HasProperties="1" Mapping="24" Parent="395" Name="C" UserID="160" DisplayStyle="Line" XYZ="0.410672080542317,0.232665448425153,0.760494850642098" Connections="375,371,376,396" ForcefieldType="c4" Charge="-0.106" Components="C" Color="255,0,255,255">
							<Properties IsBackboneAtom="1" RelativeVelocity="0.0719599303614477,0.148665594719477,-0.117440833503199"/>
						</Atom3d>
						<Atom3d ID="347" HasProperties="1" Mapping="24" Parent="395" UserID="161" DisplayStyle="Line" XYZ="0.366703308475168,0.216789607029462,0.773918264477749" Connections="372" ForcefieldType="h1" Charge="0.053" Components="H" Color="255,255,255,255">
							<Properties IsBackboneAtom="0" RelativeVelocity="-0.0352174230297788,0.531147170679998,0.0972500919862836"/>
						</Atom3d>
						<Atom3d ID="348" HasProperties="1" Mapping="24" Parent="395" Name="N" UserID="162" DisplayStyle="Line" XYZ="0.405262275259012,0.169008545916334,0.749906702066309" Connections="373,377,378" ForcefieldType="n3mh" Charge="-0.574" Components="N" Color="0,0,255,255">
							<Properties IsBackboneAtom="0" RelativeVelocity="0.322127021929325,0.206501095819969,-0.0484994157337677"/>
						</Atom3d>
						<Atom3d ID="349" HasProperties="1" Mapping="24" Parent="395" Name="O" UserID="163" DisplayStyle="Line" XYZ="0.373715213618913,0.158554718861386,0.789572137511341" Connections="374" ForcefieldType="o1=" Charge="-0.45" Components="O" Color="255,0,0,255">
							<Properties IsBackboneAtom="0" RelativeVelocity="0.14490980042832,-0.0308325112435241,-0.0629740299398872"/>
						</Atom3d>
						<Atom3d ID="350" HasProperties="1" Mapping="24" Parent="395" Name="H" UserID="164" DisplayStyle="Line" XYZ="0.409993703065505,0.254891996603858,0.770603937279753" Connections="375" ForcefieldType="h1" Charge="0.053" Components="H" Color="255,255,255,255">
							<Properties IsBackboneAtom="0" RelativeVelocity="-0.108997893716424,0.321309424570465,-0.231863330052999"/>
						</Atom3d>
						<Atom3d ID="351" HasProperties="1" Mapping="24" Parent="395" UserID="165" DisplayStyle="Line" XYZ="0.396780590258608,0.236137144273329,0.740493451995578" Connections="376" ForcefieldType="h1" Charge="0.053" Components="H" Color="255,255,255,255">
							<Properties IsBackboneAtom="0" RelativeVelocity="0.0869809574725563,-0.0145723055899436,0.346588845225717"/>
						</Atom3d>
						<Atom3d ID="352" HasProperties="1" Mapping="24" Parent="395" Name="C" UserID="166" DisplayStyle="Line" XYZ="0.405188575499263,0.1409883138249,0.731916114120402" Connections="377,379,380,381" ForcefieldType="c4" Charge="0.223" Components="C" Color="130,130,130,255">
							<Properties IsBackboneAtom="0" RelativeVelocity="0.0783313327686912,0.0565351461845457,0.126732240300968"/>
						</Atom3d>
						<Atom3d ID="353" HasProperties="1" Mapping="24" Parent="395" Name="H" UserID="167" DisplayStyle="Line" XYZ="0.417963312033065,0.18444175767911,0.739360469509873" Connections="378" ForcefieldType="h1n" Charge="0.351" Components="H" Color="255,255,255,255">
							<Properties IsBackboneAtom="0" RelativeVelocity="0.169490134432062,-0.474408106530859,0.36258554991898"/>
						</Atom3d>
						<Atom3d ID="354" HasProperties="1" Mapping="24" Parent="395" Name="C" UserID="168" DisplayStyle="Line" XYZ="0.428564426310768,0.143441808799202,0.706616572216504" Connections="382,383,384,379" ForcefieldType="c4" Charge="-0.159" Components="C" Color="130,130,130,255">
							<Properties IsBackboneAtom="0" RelativeVelocity="0.0305611103862622,0.0957113675182158,-0.0269482241466817"/>
						</Atom3d>
						<Atom3d ID="355" HasProperties="1" Mapping="24" Parent="395" Name="C" UserID="169" DisplayStyle="Line" XYZ="0.416215207716208,0.115130028613319,0.753725785847429" Connections="385,386,387,380" ForcefieldType="c4" Charge="-0.159" Components="C" Color="130,130,130,255">
							<Properties IsBackboneAtom="0" RelativeVelocity="-0.0960158864893063,0.024303115875444,-0.00670243603066476"/>
						</Atom3d>
						<Atom3d ID="356" HasProperties="1" Mapping="24" Parent="395" Name="C" UserID="170" DisplayStyle="Line" XYZ="0.37481798152802,0.135985151085663,0.714315270703768" Connections="388,389,381,390" ForcefieldType="c4" Charge="-0.271" Components="C" Color="130,130,130,255">
							<Properties IsBackboneAtom="0" RelativeVelocity="0.0432705672796866,0.0343450563259209,-0.0509954085675679"/>
						</Atom3d>
						<Atom3d ID="357" HasProperties="1" Mapping="24" Parent="395" Name="H" UserID="171" DisplayStyle="Line" XYZ="0.453127048489445,0.1437886627474,0.715719665799714" Connections="382" ForcefieldType="h1" Charge="0.053" Components="H" Color="255,255,255,255">
							<Properties IsBackboneAtom="0" RelativeVelocity="0.40500275305847,0.474981195808513,0.220864563548142"/>
						</Atom3d>
						<Atom3d ID="358" HasProperties="1" Mapping="24" Parent="395" Name="H" UserID="172" DisplayStyle="Line" XYZ="0.42690316311115,0.120904568137512,0.69461044311809" Connections="383" ForcefieldType="h1" Charge="0.053" Components="H" Color="255,255,255,255">
							<Properties IsBackboneAtom="0" RelativeVelocity="0.190482868845519,-0.73140929888694,-0.0478881669186465"/>
						</Atom3d>
						<Atom3d ID="359" HasProperties="1" Mapping="24" Parent="395" Name="H" UserID="173" DisplayStyle="Line" XYZ="0.425578936096969,0.165121244433693,0.693667495110392" Connections="384" ForcefieldType="h1" Charge="0.053" Components="H" Color="255,255,255,255">
							<Properties IsBackboneAtom="0" RelativeVelocity="0.444026861212085,0.125026869685397,0.630522447719531"/>
						</Atom3d>
						<Atom3d ID="360" HasProperties="1" Mapping="24" Parent="395" Name="H" UserID="174" DisplayStyle="Line" XYZ="0.403756237527188,0.113494210913701,0.774467225994652" Connections="385" ForcefieldType="h1" Charge="0.053" Components="H" Color="255,255,255,255">
							<Properties IsBackboneAtom="0" RelativeVelocity="0.174553662373208,0.449627117747011,-0.408284679988544"/>
						</Atom3d>
						<Atom3d ID="361" HasProperties="1" Mapping="24" Parent="395" Name="H" UserID="175" DisplayStyle="Line" XYZ="0.440652583208027,0.119336699208121,0.761742289420618" Connections="386" ForcefieldType="h1" Charge="0.053" Components="H" Color="255,255,255,255">
							<Properties IsBackboneAtom="0" RelativeVelocity="0.0089423261713234,-0.304270399125328,0.761730543550173"/>
						</Atom3d>
						<Atom3d ID="362" HasProperties="1" Mapping="24" Parent="395" Name="H" UserID="176" DisplayStyle="Line" XYZ="0.414170429346052,0.0927101473125503,0.741744956867005" Connections="387" ForcefieldType="h1" Charge="0.053" Components="H" Color="255,255,255,255">
							<Properties IsBackboneAtom="0" RelativeVelocity="-0.100903933903986,-0.28793178826141,-0.384203797137714"/>
						</Atom3d>
						<Atom3d ID="363" HasProperties="1" Mapping="24" Parent="395" Name="H" UserID="177" DisplayStyle="Line" XYZ="0.377869401785257,0.114067906134704,0.701742086391242" Connections="388" ForcefieldType="h1" Charge="0.053" Components="H" Color="255,255,255,255">
							<Properties IsBackboneAtom="0" RelativeVelocity="0.287987404264173,0.158109562020898,-0.189968998961531"/>
						</Atom3d>
						<Atom3d ID="364" HasProperties="1" Mapping="24" Parent="395" Name="H" UserID="178" DisplayStyle="Line" XYZ="0.373166227095921,0.155361260203766,0.697364768778355" Connections="389" ForcefieldType="h1" Charge="0.053" Components="H" Color="255,255,255,255">
							<Properties IsBackboneAtom="0" RelativeVelocity="-0.55123226215637,-0.357004148549852,0.131904766233231"/>
						</Atom3d>
						<Atom3d ID="365" HasProperties="1" Mapping="24" Parent="395" Name="S" UserID="179" DisplayStyle="Line" XYZ="0.335468450746988,0.134381567904399,0.726770566418025" Connections="391,392,393,390" ForcefieldType="s4=" Charge="1.138" Components="S" Color="255,235,0,255">
							<Properties IsBackboneAtom="0" RelativeVelocity="-0.00333069928413164,0.0758339651847134,-0.0202803716889611"/>
						</Atom3d>
						<Atom3d ID="366" HasProperties="1" Mapping="24" Parent="395" Name="O" UserID="180" DisplayStyle="Line" XYZ="0.327866254550763,0.166179398915955,0.734471640500003" Connections="391" ForcefieldType="o1=" Charge="-0.485" Components="O" Color="255,0,0,255">
							<Properties IsBackboneAtom="0" RelativeVelocity="0.0126133867542717,-0.0176832296813949,0.0804940560595934"/>
						</Atom3d>
						<Atom3d ID="367" HasProperties="1" Mapping="24" Parent="395" Name="O" UserID="181" DisplayStyle="Line" XYZ="0.315742985322781,0.116659021290233,0.707222663801248" Connections="392" ForcefieldType="o1=" Charge="-0.485" Components="O" Color="255,0,0,255">
							<Properties IsBackboneAtom="0" RelativeVelocity="-0.0473594278799471,0.0200244855462118,-0.0721090691206099"/>
						</Atom3d>
						<Atom3d ID="368" HasProperties="1" Mapping="24" Parent="395" Name="O" UserID="182" DisplayStyle="Line" XYZ="0.339440517495984,0.118877718582856,0.758924557170529" Connections="393,394" ForcefieldType="o2" Charge="-0.413" Components="O" Color="255,0,0,255">
							<Properties IsBackboneAtom="0" RelativeVelocity="0.0733768985552546,0.0656102053826722,-0.107074695383417"/>
						</Atom3d>
						<Atom3d ID="369" HasProperties="1" Mapping="24" Parent="395" Name="H" UserID="183" DisplayStyle="Line" XYZ="0.342236130203911,0.137277318450341,0.770991368362876" Connections="394" ForcefieldType="h1o" Charge="0.41" Components="H" Color="255,255,255,255">
							<Properties IsBackboneAtom="0" RelativeVelocity="0.14559073893829,0.153615932722687,0.234930567737622"/>
						</Atom3d>
						<Bond ID="370" Mapping="24" Parent="395" Connects="345,344"/>
						<Bond ID="371" Mapping="24" Parent="395" UserID="2" Connects="346,344"/>
						<Bond ID="372" Mapping="24" Parent="395" Connects="344,347"/>
						<Bond ID="373" Mapping="24" Parent="395" Connects="345,348"/>
						<Bond ID="374" Mapping="24" Parent="395" Connects="345,349" Type="Double"/>
						<Bond ID="375" Mapping="24" Parent="395" Connects="350,346"/>
						<Bond ID="376" Mapping="24" Parent="395" Connects="346,351"/>
						<Bond ID="377" Mapping="24" Parent="395" Connects="348,352"/>
						<Bond ID="378" Mapping="24" Parent="395" Connects="348,353"/>
						<Bond ID="379" Mapping="24" Parent="395" UserID="4" Connects="352,354"/>
						<Bond ID="380" Mapping="24" Parent="395" UserID="5" Connects="352,355"/>
						<Bond ID="381" Mapping="24" Parent="395" UserID="6" Connects="352,356"/>
						<Bond ID="382" Mapping="24" Parent="395" Connects="357,354"/>
						<Bond ID="383" Mapping="24" Parent="395" Connects="358,354"/>
						<Bond ID="384" Mapping="24" Parent="395" Connects="359,354"/>
						<Bond ID="385" Mapping="24" Parent="395" Connects="360,355"/>
						<Bond ID="386" Mapping="24" Parent="395" Connects="361,355"/>
						<Bond ID="387" Mapping="24" Parent="395" Connects="362,355"/>
						<Bond ID="388" Mapping="24" Parent="395" Connects="363,356"/>
						<Bond ID="389" Mapping="24" Parent="395" Connects="364,356"/>
						<Bond ID="390" Mapping="24" Parent="395" UserID="7" Connects="356,365"/>
						<Bond ID="391" Mapping="24" Parent="395" Connects="366,365" Type="Double"/>
						<Bond ID="392" Mapping="24" Parent="395" Connects="367,365" Type="Double"/>
						<Bond ID="393" Mapping="24" Parent="395" Connects="368,365"/>
						<Bond ID="394" Mapping="24" Parent="395" Connects="368,369"/>
						<RepeatUnit ID="395" Mapping="24" Parent="1088" Children="ci(51):51+344" FlipProbability="0" ChiralInversionProbability="0"/>
						<Bond ID="396" Mapping="24" Parent="1088" Connects="291,346"/>
						<Atom3d ID="397" HasProperties="1" Mapping="24" Parent="448" Name="C" UserID="184" DisplayStyle="Line" XYZ="0.417138043934529,0.221023084168996,0.836468762734764" Connections="423,424,425,502" ForcefieldType="c43" Charge="-0.053" Components="C" Color="255,0,255,255">
							<Properties IsBackboneAtom="1" RelativeVelocity="0.042772624794524,0.0723077546406892,0.0630518317075856"/>
						</Atom3d>
						<Atom3d ID="398" HasProperties="1" Mapping="24" Parent="448" Name="C" UserID="185" DisplayStyle="Line" XYZ="0.427484154632318,0.188966302458621,0.848900560410062" Connections="423,426,427" ForcefieldType="c3&apos;" Charge="0.45" Components="C" Color="130,130,130,255">
							<Properties IsBackboneAtom="0" RelativeVelocity="-0.054498610949671,0.131035551758634,-0.0338935418628777"/>
						</Atom3d>
						<Atom3d ID="399" HasProperties="1" Mapping="24" Parent="448" Name="C" UserID="186" DisplayStyle="Line" XYZ="0.389032856981843,0.221708326270553,0.814986747088759" Connections="428,424,429,449" ForcefieldType="c4" Charge="-0.106" Components="C" Color="255,0,255,255">
							<Properties IsBackboneAtom="1" RelativeVelocity="0.0776393679533084,-0.00584941773356816,0.121547144364555"/>
						</Atom3d>
						<Atom3d ID="400" HasProperties="1" Mapping="24" Parent="448" UserID="187" DisplayStyle="Line" XYZ="0.437499569064593,0.223937013413709,0.820195498709649" Connections="425" ForcefieldType="h1" Charge="0.053" Components="H" Color="255,255,255,255">
							<Properties IsBackboneAtom="0" RelativeVelocity="-0.301820410707219,-0.452101834256422,-0.0150698929695288"/>
						</Atom3d>
						<Atom3d ID="401" HasProperties="1" Mapping="24" Parent="448" Name="N" UserID="188" DisplayStyle="Line" XYZ="0.411874044331378,0.161708385897901,0.84094459138421" Connections="426,430,431" ForcefieldType="n3mh" Charge="-0.574" Components="N" Color="0,0,255,255">
							<Properties IsBackboneAtom="0" RelativeVelocity="-0.048831021824858,0.141111910171312,0.0744083356085243"/>
						</Atom3d>
						<Atom3d ID="402" HasProperties="1" Mapping="24" Parent="448" Name="O" UserID="189" DisplayStyle="Line" XYZ="0.450721535727736,0.187088488260206,0.865083150989818" Connections="427" ForcefieldType="o1=" Charge="-0.45" Components="O" Color="255,0,0,255">
							<Properties IsBackboneAtom="0" RelativeVelocity="-0.0528669197063991,0.0975202349264499,-0.0689540688172817"/>
						</Atom3d>
						<Atom3d ID="403" HasProperties="1" Mapping="24" Parent="448" Name="H" UserID="190" DisplayStyle="Line" XYZ="0.380666768688313,0.245061022858428,0.812604251274902" Connections="428" ForcefieldType="h1" Charge="0.053" Components="H" Color="255,255,255,255">
							<Properties IsBackboneAtom="0" RelativeVelocity="0.298619698583713,0.26632009668048,0.419206407315105"/>
						</Atom3d>
						<Atom3d ID="404" HasProperties="1" Mapping="24" Parent="448" UserID="191" DisplayStyle="Line" XYZ="0.372173985568708,0.207099214205884,0.828265296698819" Connections="429" ForcefieldType="h1" Charge="0.053" Components="H" Color="255,255,255,255">
							<Properties IsBackboneAtom="0" RelativeVelocity="0.0165404898475388,-0.0606568768444022,-0.272548172995288"/>
						</Atom3d>
						<Atom3d ID="405" HasProperties="1" Mapping="24" Parent="448" Name="C" UserID="192" DisplayStyle="Line" XYZ="0.418188803846369,0.133508799887354,0.857345208416319" Connections="430,432,433,434" ForcefieldType="c4" Charge="0.223" Components="C" Color="130,130,130,255">
							<Properties IsBackboneAtom="0" RelativeVelocity="0.0980523610904375,-0.0902431911140356,0.0303935485648555"/>
						</Atom3d>
						<Atom3d ID="406" HasProperties="1" Mapping="24" Parent="448" Name="H" UserID="193" DisplayStyle="Line" XYZ="0.394113453828679,0.160964377372932,0.82558849601399" Connections="431" ForcefieldType="h1n" Charge="0.351" Components="H" Color="255,255,255,255">
							<Properties IsBackboneAtom="0" RelativeVelocity="0.523638023361974,-0.581297511873764,-0.146173811713684"/>
						</Atom3d>
						<Atom3d ID="407" HasProperties="1" Mapping="24" Parent="448" Name="C" UserID="194" DisplayStyle="Line" XYZ="0.397906996100513,0.108162410894047,0.844073272473914" Connections="435,436,437,432" ForcefieldType="c4" Charge="-0.159" Components="C" Color="130,130,130,255">
							<Properties IsBackboneAtom="0" RelativeVelocity="-0.0256262983164698,0.0323951276106509,-0.099156476809707"/>
						</Atom3d>
						<Atom3d ID="408" HasProperties="1" Mapping="24" Parent="448" Name="C" UserID="195" DisplayStyle="Line" XYZ="0.451459886680866,0.121362230012073,0.848944950729869" Connections="438,439,440,433" ForcefieldType="c4" Charge="-0.159" Components="C" Color="130,130,130,255">
							<Properties IsBackboneAtom="0" RelativeVelocity="-0.0454182224060624,-0.0297124303418709,-0.0804574280811695"/>
						</Atom3d>
						<Atom3d ID="409" HasProperties="1" Mapping="24" Parent="448" Name="C" UserID="196" DisplayStyle="Line" XYZ="0.408660180265192,0.136281438436212,0.890247052226919" Connections="441,442,434,443" ForcefieldType="c4" Charge="-0.271" Components="C" Color="130,130,130,255">
							<Properties IsBackboneAtom="0" RelativeVelocity="-0.0156953878273023,-0.0785970818860926,0.0623176033166942"/>
						</Atom3d>
						<Atom3d ID="410" HasProperties="1" Mapping="24" Parent="448" Name="H" UserID="197" DisplayStyle="Line" XYZ="0.397876319897894,0.0877263871679257,0.857520946559063" Connections="435" ForcefieldType="h1" Charge="0.053" Components="H" Color="255,255,255,255">
							<Properties IsBackboneAtom="0" RelativeVelocity="0.146299790448741,-0.235849287999159,0.200196702245181"/>
						</Atom3d>
						<Atom3d ID="411" HasProperties="1" Mapping="24" Parent="448" Name="H" UserID="198" DisplayStyle="Line" XYZ="0.373664632461658,0.116403297510851,0.84159574788291" Connections="436" ForcefieldType="h1" Charge="0.053" Components="H" Color="255,255,255,255">
							<Properties IsBackboneAtom="0" RelativeVelocity="-0.27211028924501,-0.221248473296012,-0.44176584324769"/>
						</Atom3d>
						<Atom3d ID="412" HasProperties="1" Mapping="24" Parent="448" Name="H" UserID="199" DisplayStyle="Line" XYZ="0.407041731871325,0.100441443790463,0.821695011224695" Connections="437" ForcefieldType="h1" Charge="0.053" Components="H" Color="255,255,255,255">
							<Properties IsBackboneAtom="0" RelativeVelocity="0.0220914344820601,-0.202436638540271,-0.139535584883313"/>
						</Atom3d>
						<Atom3d ID="413" HasProperties="1" Mapping="24" Parent="448" Name="H" UserID="200" DisplayStyle="Line" XYZ="0.45172224031418,0.0975914224817404,0.855504541750404" Connections="438" ForcefieldType="h1" Charge="0.053" Components="H" Color="255,255,255,255">
							<Properties IsBackboneAtom="0" RelativeVelocity="0.584675095264604,-0.429251388263055,0.40553618161163"/>
						</Atom3d>
						<Atom3d ID="414" HasProperties="1" Mapping="24" Parent="448" Name="H" UserID="201" DisplayStyle="Line" XYZ="0.471119559370804,0.133506825494741,0.860139482789807" Connections="439" ForcefieldType="h1" Charge="0.053" Components="H" Color="255,255,255,255">
							<Properties IsBackboneAtom="0" RelativeVelocity="-0.384336584932089,0.0797006038789409,0.0518234340853495"/>
						</Atom3d>
						<Atom3d ID="415" HasProperties="1" Mapping="24" Parent="448" Name="H" UserID="202" DisplayStyle="Line" XYZ="0.455391537184087,0.123593787831943,0.823672351080558" Connections="440" ForcefieldType="h1" Charge="0.053" Components="H" Color="255,255,255,255">
							<Properties IsBackboneAtom="0" RelativeVelocity="-0.130709961901203,-0.867413982410965,0.104606820988097"/>
						</Atom3d>
						<Atom3d ID="416" HasProperties="1" Mapping="24" Parent="448" Name="H" UserID="203" DisplayStyle="Line" XYZ="0.422510043112318,0.154534277427369,0.899358861057475" Connections="441" ForcefieldType="h1" Charge="0.053" Components="H" Color="255,255,255,255">
							<Properties IsBackboneAtom="0" RelativeVelocity="0.512317906543924,-0.484804296440407,-0.452117947301468"/>
						</Atom3d>
						<Atom3d ID="417" HasProperties="1" Mapping="24" Parent="448" Name="H" UserID="204" DisplayStyle="Line" XYZ="0.386305159601609,0.147553593298591,0.893305885293691" Connections="442" ForcefieldType="h1" Charge="0.053" Components="H" Color="255,255,255,255">
							<Properties IsBackboneAtom="0" RelativeVelocity="-0.307167140598443,0.154985447515671,0.0992079456020372"/>
						</Atom3d>
						<Atom3d ID="418" HasProperties="1" Mapping="24" Parent="448" Name="S" UserID="205" DisplayStyle="Line" XYZ="0.402878470803667,0.107497595058034,0.918927671146859" Connections="444,445,446,443" ForcefieldType="s4=" Charge="1.138" Components="S" Color="255,235,0,255">
							<Properties IsBackboneAtom="0" RelativeVelocity="0.012707641410952,0.0574135189073129,-0.06165016982064"/>
						</Atom3d>
						<Atom3d ID="419" HasProperties="1" Mapping="24" Parent="448" Name="O" UserID="206" DisplayStyle="Line" XYZ="0.398865529301408,0.119294629497229,0.948364954066226" Connections="444" ForcefieldType="o1=" Charge="-0.485" Components="O" Color="255,0,0,255">
							<Properties IsBackboneAtom="0" RelativeVelocity="-0.0995073594232147,0.00645748289389866,-0.0584891195126223"/>
						</Atom3d>
						<Atom3d ID="420" HasProperties="1" Mapping="24" Parent="448" Name="O" UserID="207" DisplayStyle="Line" XYZ="0.379708517538766,0.0860305100477191,0.909017808598676" Connections="445" ForcefieldType="o1=" Charge="-0.485" Components="O" Color="255,0,0,255">
							<Properties IsBackboneAtom="0" RelativeVelocity="0.0198287881289566,-0.0555443526770731,-0.129290828561686"/>
						</Atom3d>
						<Atom3d ID="421" HasProperties="1" Mapping="24" Parent="448" Name="O" UserID="208" DisplayStyle="Line" XYZ="0.43481880928708,0.0907627861978446,0.91827152947429" Connections="446,447" ForcefieldType="o2" Charge="-0.413" Components="O" Color="255,0,0,255">
							<Properties IsBackboneAtom="0" RelativeVelocity="-0.0798004800648877,0.0917870670022672,0.0231339672017637"/>
						</Atom3d>
						<Atom3d ID="422" HasProperties="1" Mapping="24" Parent="448" Name="H" UserID="209" DisplayStyle="Line" XYZ="0.450071410964315,0.10260109023691,0.927971542195834" Connections="447" ForcefieldType="h1o" Charge="0.41" Components="H" Color="255,255,255,255">
							<Properties IsBackboneAtom="0" RelativeVelocity="-0.0401890543549996,-0.423508305097023,0.238558588818489"/>
						</Atom3d>
						<Bond ID="423" Mapping="24" Parent="448" Connects="398,397"/>
						<Bond ID="424" Mapping="24" Parent="448" UserID="2" Connects="399,397"/>
						<Bond ID="425" Mapping="24" Parent="448" Connects="397,400"/>
						<Bond ID="426" Mapping="24" Parent="448" Connects="398,401"/>
						<Bond ID="427" Mapping="24" Parent="448" Connects="398,402" Type="Double"/>
						<Bond ID="428" Mapping="24" Parent="448" Connects="403,399"/>
						<Bond ID="429" Mapping="24" Parent="448" Connects="399,404"/>
						<Bond ID="430" Mapping="24" Parent="448" Connects="401,405"/>
						<Bond ID="431" Mapping="24" Parent="448" Connects="401,406"/>
						<Bond ID="432" Mapping="24" Parent="448" UserID="4" Connects="405,407"/>
						<Bond ID="433" Mapping="24" Parent="448" UserID="5" Connects="405,408"/>
						<Bond ID="434" Mapping="24" Parent="448" UserID="6" Connects="405,409"/>
						<Bond ID="435" Mapping="24" Parent="448" Connects="410,407"/>
						<Bond ID="436" Mapping="24" Parent="448" Connects="411,407"/>
						<Bond ID="437" Mapping="24" Parent="448" Connects="412,407"/>
						<Bond ID="438" Mapping="24" Parent="448" Connects="413,408"/>
						<Bond ID="439" Mapping="24" Parent="448" Connects="414,408"/>
						<Bond ID="440" Mapping="24" Parent="448" Connects="415,408"/>
						<Bond ID="441" Mapping="24" Parent="448" Connects="416,409"/>
						<Bond ID="442" Mapping="24" Parent="448" Connects="417,409"/>
						<Bond ID="443" Mapping="24" Parent="448" UserID="7" Connects="409,418"/>
						<Bond ID="444" Mapping="24" Parent="448" Connects="419,418" Type="Double"/>
						<Bond ID="445" Mapping="24" Parent="448" Connects="420,418" Type="Double"/>
						<Bond ID="446" Mapping="24" Parent="448" Connects="421,418"/>
						<Bond ID="447" Mapping="24" Parent="448" Connects="421,422"/>
						<RepeatUnit ID="448" Mapping="24" Parent="1088" Children="ci(51):51+397" FlipProbability="0" ChiralInversionProbability="0"/>
						<Bond ID="449" Mapping="24" Parent="1088" Connects="344,399"/>
						<Atom3d ID="450" HasProperties="1" Mapping="24" Parent="501" Name="C" UserID="210" DisplayStyle="Line" XYZ="0.395963221403342,0.256687699719709,0.885516442605677" Connections="476,477,478,555" ForcefieldType="c43" Charge="-0.053" Components="C" Color="255,0,255,255">
							<Properties IsBackboneAtom="1" RelativeVelocity="0.0613913071187361,0.0128447675381391,-0.0500775792134117"/>
						</Atom3d>
						<Atom3d ID="451" HasProperties="1" Mapping="24" Parent="501" Name="C" UserID="211" DisplayStyle="Line" XYZ="0.395617199030008,0.231522591099288,0.907679639184216" Connections="476,479,480" ForcefieldType="c3&apos;" Charge="0.45" Components="C" Color="130,130,130,255">
							<Properties IsBackboneAtom="0" RelativeVelocity="-0.119210176393173,-0.113550612577867,0.0156794806342422"/>
						</Atom3d>
						<Atom3d ID="452" HasProperties="1" Mapping="24" Parent="501" Name="C" UserID="212" DisplayStyle="Line" XYZ="0.421600263786771,0.24856035556134,0.859753562711495" Connections="481,477,482,502" ForcefieldType="c4" Charge="-0.106" Components="C" Color="255,0,255,255">
							<Properties IsBackboneAtom="1" RelativeVelocity="0.00829249154281907,0.0308786631430105,-0.0520930521421469"/>
						</Atom3d>
						<Atom3d ID="453" HasProperties="1" Mapping="24" Parent="501" UserID="213" DisplayStyle="Line" XYZ="0.373282045425132,0.252872957609552,0.872768660626914" Connections="478" ForcefieldType="h1" Charge="0.053" Components="H" Color="255,255,255,255">
							<Properties IsBackboneAtom="0" RelativeVelocity="-0.165579504006448,0.404046951336363,-0.422358576576295"/>
						</Atom3d>
						<Atom3d ID="454" HasProperties="1" Mapping="24" Parent="501" Name="N" UserID="214" DisplayStyle="Line" XYZ="0.409238932403921,0.236013765772908,0.936393177990703" Connections="479,483,484" ForcefieldType="n3mh" Charge="-0.574" Components="N" Color="0,0,255,255">
							<Properties IsBackboneAtom="0" RelativeVelocity="-0.0342430912019807,-0.0511493140308285,0.0679771157835967"/>
						</Atom3d>
						<Atom3d ID="455" HasProperties="1" Mapping="24" Parent="501" Name="O" UserID="215" DisplayStyle="Line" XYZ="0.386421281871383,0.206607034489263,0.899042148413496" Connections="480" ForcefieldType="o1=" Charge="-0.45" Components="O" Color="255,0,0,255">
							<Properties IsBackboneAtom="0" RelativeVelocity="0.0328458269369958,-0.00247789654943998,0.125213460951572"/>
						</Atom3d>
						<Atom3d ID="456" HasProperties="1" Mapping="24" Parent="501" Name="H" UserID="216" DisplayStyle="Line" XYZ="0.445425079732728,0.248059109078981,0.870335990966759" Connections="481" ForcefieldType="h1" Charge="0.053" Components="H" Color="255,255,255,255">
							<Properties IsBackboneAtom="0" RelativeVelocity="0.326501201253003,0.00147994474147602,-0.143899635591537"/>
						</Atom3d>
						<Atom3d ID="457" HasProperties="1" Mapping="24" Parent="501" UserID="217" DisplayStyle="Line" XYZ="0.422429469457824,0.270577383558892,0.845113161133062" Connections="482" ForcefieldType="h1" Charge="0.053" Components="H" Color="255,255,255,255">
							<Properties IsBackboneAtom="0" RelativeVelocity="-0.0629689904747497,0.329521174373226,-0.510392270072472"/>
						</Atom3d>
						<Atom3d ID="458" HasProperties="1" Mapping="24" Parent="501" Name="C" UserID="218" DisplayStyle="Line" XYZ="0.409181354874204,0.216160027747661,0.963598977984978" Connections="483,485,486,487" ForcefieldType="c4" Charge="0.223" Components="C" Color="130,130,130,255">
							<Properties IsBackboneAtom="0" RelativeVelocity="0.0964990248127791,-0.139469683648161,-0.0591525100170458"/>
						</Atom3d>
						<Atom3d ID="459" HasProperties="1" Mapping="24" Parent="501" Name="H" UserID="219" DisplayStyle="Line" XYZ="0.412648905527028,0.260314958309999,0.939300869986141" Connections="484" ForcefieldType="h1n" Charge="0.351" Components="H" Color="255,255,255,255">
							<Properties IsBackboneAtom="0" RelativeVelocity="0.101968799018642,0.541084590498073,0.177509195297666"/>
						</Atom3d>
						<Atom3d ID="460" HasProperties="1" Mapping="24" Parent="501" Name="C" UserID="220" DisplayStyle="Line" XYZ="0.440674995531842,0.196639111616068,0.960949105028466" Connections="488,489,490,485" ForcefieldType="c4" Charge="-0.159" Components="C" Color="130,130,130,255">
							<Properties IsBackboneAtom="0" RelativeVelocity="0.0560592988154709,0.13990823747001,0.117769385210831"/>
						</Atom3d>
						<Atom3d ID="461" HasProperties="1" Mapping="24" Parent="501" Name="C" UserID="221" DisplayStyle="Line" XYZ="0.414718457984949,0.233505936864511,0.994566167533396" Connections="491,492,493,486" ForcefieldType="c4" Charge="-0.159" Components="C" Color="130,130,130,255">
							<Properties IsBackboneAtom="0" RelativeVelocity="-0.160208326774885,0.0835592188581304,-0.00807302356186853"/>
						</Atom3d>
						<Atom3d ID="462" HasProperties="1" Mapping="24" Parent="501" Name="C" UserID="222" DisplayStyle="Line" XYZ="0.381993298485108,0.195170210622664,0.969909926932123" Connections="494,495,487,496" ForcefieldType="c4" Charge="-0.271" Components="C" Color="130,130,130,255">
							<Properties IsBackboneAtom="0" RelativeVelocity="-0.144652796294801,0.0919002516143077,-0.0857841620004504"/>
						</Atom3d>
						<Atom3d ID="463" HasProperties="1" Mapping="24" Parent="501" Name="H" UserID="223" DisplayStyle="Line" XYZ="0.459880827663144,0.212986803012479,0.95959022671664" Connections="488" ForcefieldType="h1" Charge="0.053" Components="H" Color="255,255,255,255">
							<Properties IsBackboneAtom="0" RelativeVelocity="0.137668314407739,0.214167476703223,0.153004664591938"/>
						</Atom3d>
						<Atom3d ID="464" HasProperties="1" Mapping="24" Parent="501" Name="H" UserID="224" DisplayStyle="Line" XYZ="0.443247772318749,0.179556883918398,0.97855729582582" Connections="489" ForcefieldType="h1" Charge="0.053" Components="H" Color="255,255,255,255">
							<Properties IsBackboneAtom="0" RelativeVelocity="0.781993049402089,-0.000138924268671357,0.612574893522853"/>
						</Atom3d>
						<Atom3d ID="465" HasProperties="1" Mapping="24" Parent="501" Name="H" UserID="225" DisplayStyle="Line" XYZ="0.443397067396752,0.183981012854272,0.93935108202682" Connections="490" ForcefieldType="h1" Charge="0.053" Components="H" Color="255,255,255,255">
							<Properties IsBackboneAtom="0" RelativeVelocity="0.10362077477612,-0.237505562805716,-0.124713939970706"/>
						</Atom3d>
						<Atom3d ID="466" HasProperties="1" Mapping="24" Parent="501" Name="H" UserID="226" DisplayStyle="Line" XYZ="0.419377306714371,0.215009460073533,1.0143122014545" Connections="491" ForcefieldType="h1" Charge="0.053" Components="H" Color="255,255,255,255">
							<Properties IsBackboneAtom="0" RelativeVelocity="-0.738495043290206,-0.539681209677123,-0.292020040185405"/>
						</Atom3d>
						<Atom3d ID="467" HasProperties="1" Mapping="24" Parent="501" Name="H" UserID="227" DisplayStyle="Line" XYZ="0.392347098948028,0.246895768109336,0.999126785019882" Connections="492" ForcefieldType="h1" Charge="0.053" Components="H" Color="255,255,255,255">
							<Properties IsBackboneAtom="0" RelativeVelocity="-0.0418552059207913,0.443071994880158,-0.0724227583338589"/>
						</Atom3d>
						<Atom3d ID="468" HasProperties="1" Mapping="24" Parent="501" Name="H" UserID="228" DisplayStyle="Line" XYZ="0.432864899136917,0.249004078973238,0.991851140020087" Connections="493" ForcefieldType="h1" Charge="0.053" Components="H" Color="255,255,255,255">
							<Properties IsBackboneAtom="0" RelativeVelocity="0.165878164526678,0.0488904456757244,0.0278542077424472"/>
						</Atom3d>
						<Atom3d ID="469" HasProperties="1" Mapping="24" Parent="501" Name="H" UserID="229" DisplayStyle="Line" XYZ="0.361145250730902,0.208046466475669,0.965898046044486" Connections="494" ForcefieldType="h1" Charge="0.053" Components="H" Color="255,255,255,255">
							<Properties IsBackboneAtom="0" RelativeVelocity="-0.039866897581407,-0.278374684259308,-0.509288880705832"/>
						</Atom3d>
						<Atom3d ID="470" HasProperties="1" Mapping="24" Parent="501" Name="H" UserID="230" DisplayStyle="Line" XYZ="0.380441867035447,0.178157581796515,0.950541503697603" Connections="495" ForcefieldType="h1" Charge="0.053" Components="H" Color="255,255,255,255">
							<Properties IsBackboneAtom="0" RelativeVelocity="-0.154020914627659,0.0911012061154631,0.00490765712957956"/>
						</Atom3d>
						<Atom3d ID="471" HasProperties="1" Mapping="24" Parent="501" Name="S" UserID="231" DisplayStyle="Line" XYZ="0.370923859892487,0.169901203994753,1.00175342299202" Connections="497,498,499,496" ForcefieldType="s4=" Charge="1.138" Components="S" Color="255,235,0,255">
							<Properties IsBackboneAtom="0" RelativeVelocity="0.0838294111870882,-0.0374849168867343,-0.0322831707389591"/>
						</Atom3d>
						<Atom3d ID="472" HasProperties="1" Mapping="24" Parent="501" Name="O" UserID="232" DisplayStyle="Line" XYZ="0.397296511393032,0.152960743493487,1.01167105217829" Connections="497" ForcefieldType="o1=" Charge="-0.485" Components="O" Color="255,0,0,255">
							<Properties IsBackboneAtom="0" RelativeVelocity="0.0284527791881699,-0.0833453544189022,0.0848939586896656"/>
						</Atom3d>
						<Atom3d ID="473" HasProperties="1" Mapping="24" Parent="501" Name="O" UserID="233" DisplayStyle="Line" XYZ="0.351041628058452,0.184812931022192,1.02529989345891" Connections="498" ForcefieldType="o1=" Charge="-0.485" Components="O" Color="255,0,0,255">
							<Properties IsBackboneAtom="0" RelativeVelocity="0.255687265619304,-0.261880300461363,-0.149512732736395"/>
						</Atom3d>
						<Atom3d ID="474" HasProperties="1" Mapping="24" Parent="501" Name="O" UserID="234" DisplayStyle="Line" XYZ="0.351767210990428,0.145296030020591,0.983934930578745" Connections="499,500" ForcefieldType="o2" Charge="-0.413" Components="O" Color="255,0,0,255">
							<Properties IsBackboneAtom="0" RelativeVelocity="0.0674990470844895,0.00162838706828512,-0.0808041800630287"/>
						</Atom3d>
						<Atom3d ID="475" HasProperties="1" Mapping="24" Parent="501" Name="H" UserID="235" DisplayStyle="Line" XYZ="0.365493520236824,0.131996942395196,0.973129532762273" Connections="500" ForcefieldType="h1o" Charge="0.41" Components="H" Color="255,255,255,255">
							<Properties IsBackboneAtom="0" RelativeVelocity="0.112842576123384,0.129545856165995,0.0317545890157169"/>
						</Atom3d>
						<Bond ID="476" Mapping="24" Parent="501" Connects="451,450"/>
						<Bond ID="477" Mapping="24" Parent="501" UserID="2" Connects="452,450"/>
						<Bond ID="478" Mapping="24" Parent="501" Connects="450,453"/>
						<Bond ID="479" Mapping="24" Parent="501" Connects="451,454"/>
						<Bond ID="480" Mapping="24" Parent="501" Connects="451,455" Type="Double"/>
						<Bond ID="481" Mapping="24" Parent="501" Connects="456,452"/>
						<Bond ID="482" Mapping="24" Parent="501" Connects="452,457"/>
						<Bond ID="483" Mapping="24" Parent="501" Connects="454,458"/>
						<Bond ID="484" Mapping="24" Parent="501" Connects="454,459"/>
						<Bond ID="485" Mapping="24" Parent="501" UserID="4" Connects="458,460"/>
						<Bond ID="486" Mapping="24" Parent="501" UserID="5" Connects="458,461"/>
						<Bond ID="487" Mapping="24" Parent="501" UserID="6" Connects="458,462"/>
						<Bond ID="488" Mapping="24" Parent="501" Connects="463,460"/>
						<Bond ID="489" Mapping="24" Parent="501" Connects="464,460"/>
						<Bond ID="490" Mapping="24" Parent="501" Connects="465,460"/>
						<Bond ID="491" Mapping="24" Parent="501" Connects="466,461"/>
						<Bond ID="492" Mapping="24" Parent="501" Connects="467,461"/>
						<Bond ID="493" Mapping="24" Parent="501" Connects="468,461"/>
						<Bond ID="494" Mapping="24" Parent="501" Connects="469,462"/>
						<Bond ID="495" Mapping="24" Parent="501" Connects="470,462"/>
						<Bond ID="496" Mapping="24" Parent="501" UserID="7" Connects="462,471"/>
						<Bond ID="497" Mapping="24" Parent="501" Connects="472,471" Type="Double"/>
						<Bond ID="498" Mapping="24" Parent="501" Connects="473,471" Type="Double"/>
						<Bond ID="499" Mapping="24" Parent="501" Connects="474,471"/>
						<Bond ID="500" Mapping="24" Parent="501" Connects="474,475"/>
						<RepeatUnit ID="501" Mapping="24" Parent="1088" Children="ci(51):51+450" FlipProbability="0" ChiralInversionProbability="0"/>
						<Bond ID="502" Mapping="24" Parent="1088" Connects="397,452"/>
						<Atom3d ID="503" HasProperties="1" Mapping="24" Parent="554" Name="C" UserID="236" DisplayStyle="Line" XYZ="0.378161518869896,0.315404857401983,0.909382656838928" Connections="529,530,531,608" ForcefieldType="c43" Charge="-0.053" Components="C" Color="255,0,255,255">
							<Properties IsBackboneAtom="1" RelativeVelocity="-0.0341850224276478,-0.0621544280205674,-0.188480894780223"/>
						</Atom3d>
						<Atom3d ID="504" HasProperties="1" Mapping="24" Parent="554" Name="C" UserID="237" DisplayStyle="Line" XYZ="0.376437923792948,0.305730662977383,0.945312364843349" Connections="529,532,533" ForcefieldType="c3&apos;" Charge="0.45" Components="C" Color="130,130,130,255">
							<Properties IsBackboneAtom="0" RelativeVelocity="-0.012557554400023,0.111427969893213,-0.264117177206208"/>
						</Atom3d>
						<Atom3d ID="505" HasProperties="1" Mapping="24" Parent="554" Name="C" UserID="238" DisplayStyle="Line" XYZ="0.399755583029683,0.293686092045022,0.891737197384558" Connections="534,530,535,555" ForcefieldType="c4" Charge="-0.106" Components="C" Color="255,0,255,255">
							<Properties IsBackboneAtom="1" RelativeVelocity="0.0104713219582695,-0.110986067271376,-0.174782012220171"/>
						</Atom3d>
						<Atom3d ID="506" HasProperties="1" Mapping="24" Parent="554" UserID="239" DisplayStyle="Line" XYZ="0.355957166269942,0.316993301445095,0.898634856677505" Connections="531" ForcefieldType="h1" Charge="0.053" Components="H" Color="255,255,255,255">
							<Properties IsBackboneAtom="0" RelativeVelocity="-0.0621576271649363,-0.296502701545507,-0.151242601001061"/>
						</Atom3d>
						<Atom3d ID="507" HasProperties="1" Mapping="24" Parent="554" Name="N" UserID="240" DisplayStyle="Line" XYZ="0.349618798476258,0.311810972516111,0.959503532797012" Connections="532,536,537" ForcefieldType="n3mh" Charge="-0.574" Components="N" Color="0,0,255,255">
							<Properties IsBackboneAtom="0" RelativeVelocity="-0.0139710396977009,-0.178050235480356,-0.0581577732210336"/>
						</Atom3d>
						<Atom3d ID="508" HasProperties="1" Mapping="24" Parent="554" Name="O" UserID="241" DisplayStyle="Line" XYZ="0.399606665802656,0.295276431229785,0.958247173816767" Connections="533" ForcefieldType="o1=" Charge="-0.45" Components="O" Color="255,0,0,255">
							<Properties IsBackboneAtom="0" RelativeVelocity="0.147201929791818,-0.0974578449769497,-0.0534366583950276"/>
						</Atom3d>
						<Atom3d ID="509" HasProperties="1" Mapping="24" Parent="554" Name="H" UserID="242" DisplayStyle="Line" XYZ="0.422058429860062,0.29899922060309,0.901010694187485" Connections="534" ForcefieldType="h1" Charge="0.053" Components="H" Color="255,255,255,255">
							<Properties IsBackboneAtom="0" RelativeVelocity="-0.0470644528153403,-0.0828721453148645,-0.250013533334077"/>
						</Atom3d>
						<Atom3d ID="510" HasProperties="1" Mapping="24" Parent="554" UserID="243" DisplayStyle="Line" XYZ="0.39711621877529,0.302170918149755,0.868802466751473" Connections="535" ForcefieldType="h1" Charge="0.053" Components="H" Color="255,255,255,255">
							<Properties IsBackboneAtom="0" RelativeVelocity="0.275066857417592,-0.480265893516611,-0.0554815810491173"/>
						</Atom3d>
						<Atom3d ID="511" HasProperties="1" Mapping="24" Parent="554" Name="C" UserID="244" DisplayStyle="Line" XYZ="0.344901020872161,0.310087966674844,0.994521826663209" Connections="536,538,539,540" ForcefieldType="c4" Charge="0.223" Components="C" Color="130,130,130,255">
							<Properties IsBackboneAtom="0" RelativeVelocity="0.150064271397591,-0.0381826252562985,0.0541726679375652"/>
						</Atom3d>
						<Atom3d ID="512" HasProperties="1" Mapping="24" Parent="554" Name="H" UserID="245" DisplayStyle="Line" XYZ="0.33180529391666,0.323165309537186,0.950320259596664" Connections="537" ForcefieldType="h1n" Charge="0.351" Components="H" Color="255,255,255,255">
							<Properties IsBackboneAtom="0" RelativeVelocity="-0.269416586381989,0.348860521326505,-0.346733303212216"/>
						</Atom3d>
						<Atom3d ID="513" HasProperties="1" Mapping="24" Parent="554" Name="C" UserID="246" DisplayStyle="Line" XYZ="0.373329729860285,0.320832900469635,1.0122258923498" Connections="541,542,543,538" ForcefieldType="c4" Charge="-0.159" Components="C" Color="130,130,130,255">
							<Properties IsBackboneAtom="0" RelativeVelocity="-0.0567916180293731,0.056972415925054,-0.0868479188952443"/>
						</Atom3d>
						<Atom3d ID="514" HasProperties="1" Mapping="24" Parent="554" Name="C" UserID="247" DisplayStyle="Line" XYZ="0.31829310827444,0.330684553980695,0.999130763241226" Connections="544,545,546,539" ForcefieldType="c4" Charge="-0.159" Components="C" Color="130,130,130,255">
							<Properties IsBackboneAtom="0" RelativeVelocity="0.0721138678199519,-0.0357513138427755,0.140501598416723"/>
						</Atom3d>
						<Atom3d ID="515" HasProperties="1" Mapping="24" Parent="554" Name="C" UserID="248" DisplayStyle="Line" XYZ="0.336260522388248,0.2787413206266,1.00590162860612" Connections="547,548,540,549" ForcefieldType="c4" Charge="-0.271" Components="C" Color="130,130,130,255">
							<Properties IsBackboneAtom="0" RelativeVelocity="0.155188017141742,-0.154712676891302,0.0588209230334105"/>
						</Atom3d>
						<Atom3d ID="516" HasProperties="1" Mapping="24" Parent="554" Name="H" UserID="249" DisplayStyle="Line" XYZ="0.390906093456672,0.301050968430181,1.01126447111019" Connections="541" ForcefieldType="h1" Charge="0.053" Components="H" Color="255,255,255,255">
							<Properties IsBackboneAtom="0" RelativeVelocity="0.0967395823999142,-0.440703494511798,0.12814257859954"/>
						</Atom3d>
						<Atom3d ID="517" HasProperties="1" Mapping="24" Parent="554" Name="H" UserID="250" DisplayStyle="Line" XYZ="0.382730405065316,0.342393958328975,1.00193974060844" Connections="542" ForcefieldType="h1" Charge="0.053" Components="H" Color="255,255,255,255">
							<Properties IsBackboneAtom="0" RelativeVelocity="0.811188902093938,-0.564413902253289,-0.106627020985213"/>
						</Atom3d>
						<Atom3d ID="518" HasProperties="1" Mapping="24" Parent="554" Name="H" UserID="251" DisplayStyle="Line" XYZ="0.368048583062925,0.326797044305787,1.03654034465182" Connections="543" ForcefieldType="h1" Charge="0.053" Components="H" Color="255,255,255,255">
							<Properties IsBackboneAtom="0" RelativeVelocity="-0.514412237308486,0.159625316902185,-0.629225802594967"/>
						</Atom3d>
						<Atom3d ID="519" HasProperties="1" Mapping="24" Parent="554" Name="H" UserID="252" DisplayStyle="Line" XYZ="0.298718105900236,0.319467047037542,0.988486128967889" Connections="544" ForcefieldType="h1" Charge="0.053" Components="H" Color="255,255,255,255">
							<Properties IsBackboneAtom="0" RelativeVelocity="0.179221402141682,0.28195984060062,0.144492865004252"/>
						</Atom3d>
						<Atom3d ID="520" HasProperties="1" Mapping="24" Parent="554" Name="H" UserID="253" DisplayStyle="Line" XYZ="0.325931264456946,0.353709414592768,0.992161426417155" Connections="545" ForcefieldType="h1" Charge="0.053" Components="H" Color="255,255,255,255">
							<Properties IsBackboneAtom="0" RelativeVelocity="1.00942968629855,0.0928559526738945,0.729405585961601"/>
						</Atom3d>
						<Atom3d ID="521" HasProperties="1" Mapping="24" Parent="554" Name="H" UserID="254" DisplayStyle="Line" XYZ="0.31106495030533,0.33383515301614,1.02395566761715" Connections="546" ForcefieldType="h1" Charge="0.053" Components="H" Color="255,255,255,255">
							<Properties IsBackboneAtom="0" RelativeVelocity="-0.60106896939882,-0.394502588063166,-0.150887143956485"/>
						</Atom3d>
						<Atom3d ID="522" HasProperties="1" Mapping="24" Parent="554" Name="H" UserID="255" DisplayStyle="Line" XYZ="0.310847868068794,0.276149161350157,1.00791914430535" Connections="547" ForcefieldType="h1" Charge="0.053" Components="H" Color="255,255,255,255">
							<Properties IsBackboneAtom="0" RelativeVelocity="0.559053111857044,0.147509369822661,-0.479981305123071"/>
						</Atom3d>
						<Atom3d ID="523" HasProperties="1" Mapping="24" Parent="554" Name="H" UserID="256" DisplayStyle="Line" XYZ="0.343473067472442,0.261562750267391,0.989411729678714" Connections="548" ForcefieldType="h1" Charge="0.053" Components="H" Color="255,255,255,255">
							<Properties IsBackboneAtom="0" RelativeVelocity="-0.371803098206224,-0.0679961839817714,0.414403586133674"/>
						</Atom3d>
						<Atom3d ID="524" HasProperties="1" Mapping="24" Parent="554" Name="S" UserID="257" DisplayStyle="Line" XYZ="0.340735604478498,0.258874084053732,1.04196834371984" Connections="550,551,552,549" ForcefieldType="s4=" Charge="1.138" Components="S" Color="255,235,0,255">
							<Properties IsBackboneAtom="0" RelativeVelocity="0.0113168495986404,0.0497252058186925,-0.0178432460000721"/>
						</Atom3d>
						<Atom3d ID="525" HasProperties="1" Mapping="24" Parent="554" Name="O" UserID="258" DisplayStyle="Line" XYZ="0.31380615675983,0.240898298638692,1.05104177099615" Connections="550" ForcefieldType="o1=" Charge="-0.485" Components="O" Color="255,0,0,255">
							<Properties IsBackboneAtom="0" RelativeVelocity="-0.0651115780110999,-0.159904430410658,0.147860692720316"/>
						</Atom3d>
						<Atom3d ID="526" HasProperties="1" Mapping="24" Parent="554" Name="O" UserID="259" DisplayStyle="Line" XYZ="0.37232973041401,0.245693370531527,1.04753514677133" Connections="551" ForcefieldType="o1=" Charge="-0.485" Components="O" Color="255,0,0,255">
							<Properties IsBackboneAtom="0" RelativeVelocity="0.0210605246287501,0.0364214652532605,0.110024463215075"/>
						</Atom3d>
						<Atom3d ID="527" HasProperties="1" Mapping="24" Parent="554" Name="O" UserID="260" DisplayStyle="Line" XYZ="0.341413185383023,0.286516277682493,1.06501800746686" Connections="552,553" ForcefieldType="o2" Charge="-0.413" Components="O" Color="255,0,0,255">
							<Properties IsBackboneAtom="0" RelativeVelocity="-0.0520739158490745,-0.0373862245622056,0.139028894649446"/>
						</Atom3d>
						<Atom3d ID="528" HasProperties="1" Mapping="24" Parent="554" Name="H" UserID="261" DisplayStyle="Line" XYZ="0.362775758111113,0.286998684213713,1.06973865620286" Connections="553" ForcefieldType="h1o" Charge="0.41" Components="H" Color="255,255,255,255">
							<Properties IsBackboneAtom="0" RelativeVelocity="-0.0637111220230076,-0.270461120048258,-0.250228018317971"/>
						</Atom3d>
						<Bond ID="529" Mapping="24" Parent="554" Connects="504,503"/>
						<Bond ID="530" Mapping="24" Parent="554" UserID="2" Connects="505,503"/>
						<Bond ID="531" Mapping="24" Parent="554" Connects="503,506"/>
						<Bond ID="532" Mapping="24" Parent="554" Connects="504,507"/>
						<Bond ID="533" Mapping="24" Parent="554" Connects="504,508" Type="Double"/>
						<Bond ID="534" Mapping="24" Parent="554" Connects="509,505"/>
						<Bond ID="535" Mapping="24" Parent="554" Connects="505,510"/>
						<Bond ID="536" Mapping="24" Parent="554" Connects="507,511"/>
						<Bond ID="537" Mapping="24" Parent="554" Connects="507,512"/>
						<Bond ID="538" Mapping="24" Parent="554" UserID="4" Connects="511,513"/>
						<Bond ID="539" Mapping="24" Parent="554" UserID="5" Connects="511,514"/>
						<Bond ID="540" Mapping="24" Parent="554" UserID="6" Connects="511,515"/>
						<Bond ID="541" Mapping="24" Parent="554" Connects="516,513"/>
						<Bond ID="542" Mapping="24" Parent="554" Connects="517,513"/>
						<Bond ID="543" Mapping="24" Parent="554" Connects="518,513"/>
						<Bond ID="544" Mapping="24" Parent="554" Connects="519,514"/>
						<Bond ID="545" Mapping="24" Parent="554" Connects="520,514"/>
						<Bond ID="546" Mapping="24" Parent="554" Connects="521,514"/>
						<Bond ID="547" Mapping="24" Parent="554" Connects="522,515"/>
						<Bond ID="548" Mapping="24" Parent="554" Connects="523,515"/>
						<Bond ID="549" Mapping="24" Parent="554" UserID="7" Connects="515,524"/>
						<Bond ID="550" Mapping="24" Parent="554" Connects="525,524" Type="Double"/>
						<Bond ID="551" Mapping="24" Parent="554" Connects="526,524" Type="Double"/>
						<Bond ID="552" Mapping="24" Parent="554" Connects="527,524"/>
						<Bond ID="553" Mapping="24" Parent="554" Connects="527,528"/>
						<RepeatUnit ID="554" Mapping="24" Parent="1088" Children="ci(51):51+503" FlipProbability="0" ChiralInversionProbability="0"/>
						<Bond ID="555" Mapping="24" Parent="1088" Connects="450,505"/>
						<Atom3d ID="556" HasProperties="1" Mapping="24" Parent="607" Name="C" UserID="262" DisplayStyle="Line" XYZ="0.37500756579092,0.377035764929201,0.916472618756416" Connections="582,583,584,661" ForcefieldType="c43" Charge="-0.053" Components="C" Color="255,0,255,255">
							<Properties IsBackboneAtom="1" RelativeVelocity="-0.111244433448366,0.130376871061202,0.0305497299949424"/>
						</Atom3d>
						<Atom3d ID="557" HasProperties="1" Mapping="24" Parent="607" Name="C" UserID="263" DisplayStyle="Line" XYZ="0.387377485861839,0.387423065296691,0.947336109539793" Connections="582,585,586" ForcefieldType="c3&apos;" Charge="0.45" Components="C" Color="130,130,130,255">
							<Properties IsBackboneAtom="0" RelativeVelocity="-0.00376948821305775,0.119704107253576,-0.0514955750833101"/>
						</Atom3d>
						<Atom3d ID="558" HasProperties="1" Mapping="24" Parent="607" Name="C" UserID="264" DisplayStyle="Line" XYZ="0.393253517473721,0.347303072430859,0.904985136852209" Connections="587,583,588,608" ForcefieldType="c4" Charge="-0.106" Components="C" Color="255,0,255,255">
							<Properties IsBackboneAtom="1" RelativeVelocity="0.149357595696197,-0.197991402700771,0.0800832947082388"/>
						</Atom3d>
						<Atom3d ID="559" HasProperties="1" Mapping="24" Parent="607" UserID="265" DisplayStyle="Line" XYZ="0.350751589341704,0.370822037826155,0.92060592653814" Connections="584" ForcefieldType="h1" Charge="0.053" Components="H" Color="255,255,255,255">
							<Properties IsBackboneAtom="0" RelativeVelocity="0.68162576774303,-0.209670433263563,-0.0254623183716194"/>
						</Atom3d>
						<Atom3d ID="560" HasProperties="1" Mapping="24" Parent="607" Name="N" UserID="266" DisplayStyle="Line" XYZ="0.416808034278963,0.395915933705513,0.946088571042807" Connections="585,589,590" ForcefieldType="n3mh" Charge="-0.574" Components="N" Color="0,0,255,255">
							<Properties IsBackboneAtom="0" RelativeVelocity="-0.125143829108551,-0.00177038027565906,-0.193404307407161"/>
						</Atom3d>
						<Atom3d ID="561" HasProperties="1" Mapping="24" Parent="607" Name="O" UserID="267" DisplayStyle="Line" XYZ="0.371775899084759,0.388635906690775,0.970869848706385" Connections="586" ForcefieldType="o1=" Charge="-0.45" Components="O" Color="255,0,0,255">
							<Properties IsBackboneAtom="0" RelativeVelocity="-0.020072790782355,0.0196206980325539,-0.112505838587481"/>
						</Atom3d>
						<Atom3d ID="562" HasProperties="1" Mapping="24" Parent="607" Name="H" UserID="268" DisplayStyle="Line" XYZ="0.394714601692186,0.348503946172331,0.878804609629787" Connections="587" ForcefieldType="h1" Charge="0.053" Components="H" Color="255,255,255,255">
							<Properties IsBackboneAtom="0" RelativeVelocity="1.13778005280686,-0.0798481987651137,-0.0759740607336418"/>
						</Atom3d>
						<Atom3d ID="563" HasProperties="1" Mapping="24" Parent="607" UserID="269" DisplayStyle="Line" XYZ="0.418089148402508,0.349218659065206,0.913886878495121" Connections="588" ForcefieldType="h1" Charge="0.053" Components="H" Color="255,255,255,255">
							<Properties IsBackboneAtom="0" RelativeVelocity="0.479029534204556,0.482730211382789,0.297956272752797"/>
						</Atom3d>
						<Atom3d ID="564" HasProperties="1" Mapping="24" Parent="607" Name="C" UserID="270" DisplayStyle="Line" XYZ="0.434797345272717,0.401806641104059,0.974768082637788" Connections="589,591,592,593" ForcefieldType="c4" Charge="0.223" Components="C" Color="130,130,130,255">
							<Properties IsBackboneAtom="0" RelativeVelocity="-0.149123662299296,0.0693772386007707,-0.131169025282804"/>
						</Atom3d>
						<Atom3d ID="565" HasProperties="1" Mapping="24" Parent="607" Name="H" UserID="271" DisplayStyle="Line" XYZ="0.429039327681186,0.39187591505707,0.928149139003148" Connections="590" ForcefieldType="h1n" Charge="0.351" Components="H" Color="255,255,255,255">
							<Properties IsBackboneAtom="0" RelativeVelocity="0.28230025834853,-0.12216974238975,0.465545787704871"/>
						</Atom3d>
						<Atom3d ID="566" HasProperties="1" Mapping="24" Parent="607" Name="C" UserID="272" DisplayStyle="Line" XYZ="0.44263138467603,0.374127858437966,0.996670733022166" Connections="594,595,596,591" ForcefieldType="c4" Charge="-0.159" Components="C" Color="130,130,130,255">
							<Properties IsBackboneAtom="0" RelativeVelocity="-0.0797459974066463,0.144166133680715,0.0750804921888427"/>
						</Atom3d>
						<Atom3d ID="567" HasProperties="1" Mapping="24" Parent="607" Name="C" UserID="273" DisplayStyle="Line" XYZ="0.466456468192811,0.412622053382325,0.960646641951162" Connections="597,598,599,592" ForcefieldType="c4" Charge="-0.159" Components="C" Color="130,130,130,255">
							<Properties IsBackboneAtom="0" RelativeVelocity="0.0101461075634762,-0.116128102075566,0.186984848847837"/>
						</Atom3d>
						<Atom3d ID="568" HasProperties="1" Mapping="24" Parent="607" Name="C" UserID="274" DisplayStyle="Line" XYZ="0.422744530172974,0.430034730363252,0.993404058023382" Connections="600,601,593,602" ForcefieldType="c4" Charge="-0.271" Components="C" Color="130,130,130,255">
							<Properties IsBackboneAtom="0" RelativeVelocity="0.150670892082548,0.189996799860099,0.0151612031872667"/>
						</Atom3d>
						<Atom3d ID="569" HasProperties="1" Mapping="24" Parent="607" Name="H" UserID="275" DisplayStyle="Line" XYZ="0.420815117976036,0.369839592648441,1.0113323045944" Connections="594" ForcefieldType="h1" Charge="0.053" Components="H" Color="255,255,255,255">
							<Properties IsBackboneAtom="0" RelativeVelocity="0.0620558059378629,-0.147116688630431,-0.157351986124214"/>
						</Atom3d>
						<Atom3d ID="570" HasProperties="1" Mapping="24" Parent="607" Name="H" UserID="276" DisplayStyle="Line" XYZ="0.444811733580627,0.352223203115424,0.984290949507922" Connections="595" ForcefieldType="h1" Charge="0.053" Components="H" Color="255,255,255,255">
							<Properties IsBackboneAtom="0" RelativeVelocity="-0.464454604151757,0.516297057257716,0.134939780490326"/>
						</Atom3d>
						<Atom3d ID="571" HasProperties="1" Mapping="24" Parent="607" Name="H" UserID="277" DisplayStyle="Line" XYZ="0.462882020391063,0.37907434158864,1.01209600359675" Connections="596" ForcefieldType="h1" Charge="0.053" Components="H" Color="255,255,255,255">
							<Properties IsBackboneAtom="0" RelativeVelocity="-0.108586020153071,0.221238236937999,0.376624581806177"/>
						</Atom3d>
						<Atom3d ID="572" HasProperties="1" Mapping="24" Parent="607" Name="H" UserID="278" DisplayStyle="Line" XYZ="0.462528351601973,0.43048220362494,0.942755446166172" Connections="597" ForcefieldType="h1" Charge="0.053" Components="H" Color="255,255,255,255">
							<Properties IsBackboneAtom="0" RelativeVelocity="-0.00843902684682081,-0.597364839266355,1.0995518864415"/>
						</Atom3d>
						<Atom3d ID="573" HasProperties="1" Mapping="24" Parent="607" Name="H" UserID="279" DisplayStyle="Line" XYZ="0.483785057880505,0.396964646955799,0.951900004297784" Connections="598" ForcefieldType="h1" Charge="0.053" Components="H" Color="255,255,255,255">
							<Properties IsBackboneAtom="0" RelativeVelocity="-0.577672254385546,-0.124777909334638,0.0483609809742514"/>
						</Atom3d>
						<Atom3d ID="574" HasProperties="1" Mapping="24" Parent="607" Name="H" UserID="280" DisplayStyle="Line" XYZ="0.479215493527119,0.424942665525539,0.979089697731523" Connections="599" ForcefieldType="h1" Charge="0.053" Components="H" Color="255,255,255,255">
							<Properties IsBackboneAtom="0" RelativeVelocity="0.108511699186008,-0.450560107093316,0.421724161669999"/>
						</Atom3d>
						<Atom3d ID="575" HasProperties="1" Mapping="24" Parent="607" Name="H" UserID="281" DisplayStyle="Line" XYZ="0.442137598061831,0.444218409756812,1.00361826088955" Connections="600" ForcefieldType="h1" Charge="0.053" Components="H" Color="255,255,255,255">
							<Properties IsBackboneAtom="0" RelativeVelocity="0.469516767730215,0.260234813115283,-0.18908796543578"/>
						</Atom3d>
						<Atom3d ID="576" HasProperties="1" Mapping="24" Parent="607" Name="H" UserID="282" DisplayStyle="Line" XYZ="0.412255017966639,0.444606446859807,0.975987983197678" Connections="601" ForcefieldType="h1" Charge="0.053" Components="H" Color="255,255,255,255">
							<Properties IsBackboneAtom="0" RelativeVelocity="-0.414051420066228,-0.377094645077992,0.322336257989061"/>
						</Atom3d>
						<Atom3d ID="577" HasProperties="1" Mapping="24" Parent="607" Name="S" UserID="283" DisplayStyle="Line" XYZ="0.399184284174075,0.434503527235138,1.02735509365728" Connections="603,604,605,602" ForcefieldType="s4=" Charge="1.138" Components="S" Color="255,235,0,255">
							<Properties IsBackboneAtom="0" RelativeVelocity="-0.0252283113428913,0.0240167392422266,-0.000693049975173638"/>
						</Atom3d>
						<Atom3d ID="578" HasProperties="1" Mapping="24" Parent="607" Name="O" UserID="284" DisplayStyle="Line" XYZ="0.400919534785137,0.41165688805311,1.0508704933126" Connections="603" ForcefieldType="o1=" Charge="-0.485" Components="O" Color="255,0,0,255">
							<Properties IsBackboneAtom="0" RelativeVelocity="0.126623649461804,-0.0946867596445262,-0.0829795776797544"/>
						</Atom3d>
						<Atom3d ID="579" HasProperties="1" Mapping="24" Parent="607" Name="O" UserID="285" DisplayStyle="Line" XYZ="0.402131590108935,0.465112100968276,1.03957655754274" Connections="604" ForcefieldType="o1=" Charge="-0.485" Components="O" Color="255,0,0,255">
							<Properties IsBackboneAtom="0" RelativeVelocity="-0.0575434830567836,-0.123049556815517,-0.0821691385520296"/>
						</Atom3d>
						<Atom3d ID="580" HasProperties="1" Mapping="24" Parent="607" Name="O" UserID="286" DisplayStyle="Line" XYZ="0.365006174185345,0.435623069424891,1.01307426320976" Connections="605,606" ForcefieldType="o2" Charge="-0.413" Components="O" Color="255,0,0,255">
							<Properties IsBackboneAtom="0" RelativeVelocity="0.0863451755495057,-0.122311384244922,-0.132382898309018"/>
						</Atom3d>
						<Atom3d ID="581" HasProperties="1" Mapping="24" Parent="607" Name="H" UserID="287" DisplayStyle="Line" XYZ="0.363883675989873,0.421347818887979,0.997042711746172" Connections="606" ForcefieldType="h1o" Charge="0.41" Components="H" Color="255,255,255,255">
							<Properties IsBackboneAtom="0" RelativeVelocity="-0.00343975337193112,-0.325144368023808,-0.0731748059382483"/>
						</Atom3d>
						<Bond ID="582" Mapping="24" Parent="607" Connects="557,556"/>
						<Bond ID="583" Mapping="24" Parent="607" UserID="2" Connects="558,556"/>
						<Bond ID="584" Mapping="24" Parent="607" Connects="556,559"/>
						<Bond ID="585" Mapping="24" Parent="607" Connects="557,560"/>
						<Bond ID="586" Mapping="24" Parent="607" Connects="557,561" Type="Double"/>
						<Bond ID="587" Mapping="24" Parent="607" Connects="562,558"/>
						<Bond ID="588" Mapping="24" Parent="607" Connects="558,563"/>
						<Bond ID="589" Mapping="24" Parent="607" Connects="560,564"/>
						<Bond ID="590" Mapping="24" Parent="607" Connects="560,565"/>
						<Bond ID="591" Mapping="24" Parent="607" UserID="4" Connects="564,566"/>
						<Bond ID="592" Mapping="24" Parent="607" UserID="5" Connects="564,567"/>
						<Bond ID="593" Mapping="24" Parent="607" UserID="6" Connects="564,568"/>
						<Bond ID="594" Mapping="24" Parent="607" Connects="569,566"/>
						<Bond ID="595" Mapping="24" Parent="607" Connects="570,566"/>
						<Bond ID="596" Mapping="24" Parent="607" Connects="571,566"/>
						<Bond ID="597" Mapping="24" Parent="607" Connects="572,567"/>
						<Bond ID="598" Mapping="24" Parent="607" Connects="573,567"/>
						<Bond ID="599" Mapping="24" Parent="607" Connects="574,567"/>
						<Bond ID="600" Mapping="24" Parent="607" Connects="575,568"/>
						<Bond ID="601" Mapping="24" Parent="607" Connects="576,568"/>
						<Bond ID="602" Mapping="24" Parent="607" UserID="7" Connects="568,577"/>
						<Bond ID="603" Mapping="24" Parent="607" Connects="578,577" Type="Double"/>
						<Bond ID="604" Mapping="24" Parent="607" Connects="579,577" Type="Double"/>
						<Bond ID="605" Mapping="24" Parent="607" Connects="580,577"/>
						<Bond ID="606" Mapping="24" Parent="607" Connects="580,581"/>
						<RepeatUnit ID="607" Mapping="24" Parent="1088" Children="ci(51):51+556" FlipProbability="0" ChiralInversionProbability="0"/>
						<Bond ID="608" Mapping="24" Parent="1088" Connects="503,558"/>
						<Atom3d ID="609" HasProperties="1" Mapping="24" Parent="660" Name="C" UserID="288" DisplayStyle="Line" XYZ="0.368013820752065,0.437104772075598,0.899115958856488" Connections="635,636,637,714" ForcefieldType="c43" Charge="-0.053" Components="C" Color="255,0,255,255">
							<Properties IsBackboneAtom="1" RelativeVelocity="0.283731342034592,-0.0678965115232723,0.159415593919536"/>
						</Atom3d>
						<Atom3d ID="610" HasProperties="1" Mapping="24" Parent="660" Name="C" UserID="289" DisplayStyle="Line" XYZ="0.398058206798294,0.456256159922643,0.904840013190504" Connections="635,638,639" ForcefieldType="c3&apos;" Charge="0.45" Components="C" Color="130,130,130,255">
							<Properties IsBackboneAtom="0" RelativeVelocity="0.27722956109243,-0.0288320896517661,0.0866200971625769"/>
						</Atom3d>
						<Atom3d ID="611" HasProperties="1" Mapping="24" Parent="660" Name="C" UserID="290" DisplayStyle="Line" XYZ="0.374579260841074,0.40217534192824,0.891372414360663" Connections="640,636,641,661" ForcefieldType="c4" Charge="-0.106" Components="C" Color="255,0,255,255">
							<Properties IsBackboneAtom="1" RelativeVelocity="-0.119932381734363,-0.0450996330689545,0.170630018458043"/>
						</Atom3d>
						<Atom3d ID="612" HasProperties="1" Mapping="24" Parent="660" UserID="291" DisplayStyle="Line" XYZ="0.350353276029075,0.436821597499462,0.919729625365293" Connections="637" ForcefieldType="h1" Charge="0.053" Components="H" Color="255,255,255,255">
							<Properties IsBackboneAtom="0" RelativeVelocity="0.236561698014098,-0.286633242554565,0.22708390998204"/>
						</Atom3d>
						<Atom3d ID="613" HasProperties="1" Mapping="24" Parent="660" Name="N" UserID="292" DisplayStyle="Line" XYZ="0.396740823697779,0.475957796533035,0.928577318914125" Connections="638,642,643" ForcefieldType="n3mh" Charge="-0.574" Components="N" Color="0,0,255,255">
							<Properties IsBackboneAtom="0" RelativeVelocity="0.00594813626035555,-0.098328528372594,-0.0949980914422867"/>
						</Atom3d>
						<Atom3d ID="614" HasProperties="1" Mapping="24" Parent="660" Name="O" UserID="293" DisplayStyle="Line" XYZ="0.420220790842518,0.453028366699533,0.887360985474738" Connections="639" ForcefieldType="o1=" Charge="-0.45" Components="O" Color="255,0,0,255">
							<Properties IsBackboneAtom="0" RelativeVelocity="-0.0829365741878773,0.0101867791995673,-0.0570595735062968"/>
						</Atom3d>
						<Atom3d ID="615" HasProperties="1" Mapping="24" Parent="660" Name="H" UserID="294" DisplayStyle="Line" XYZ="0.396997947878308,0.398341904172892,0.878783488204864" Connections="640" ForcefieldType="h1" Charge="0.053" Components="H" Color="255,255,255,255">
							<Properties IsBackboneAtom="0" RelativeVelocity="0.0251812170854261,-0.325727207997374,-0.356704461193075"/>
						</Atom3d>
						<Atom3d ID="616" HasProperties="1" Mapping="24" Parent="660" UserID="295" DisplayStyle="Line" XYZ="0.354795360852221,0.393640648226569,0.874890263350257" Connections="641" ForcefieldType="h1" Charge="0.053" Components="H" Color="255,255,255,255">
							<Properties IsBackboneAtom="0" RelativeVelocity="0.585362671945838,-0.0431476912530761,0.0197257849553774"/>
						</Atom3d>
						<Atom3d ID="617" HasProperties="1" Mapping="24" Parent="660" Name="C" UserID="296" DisplayStyle="Line" XYZ="0.419045269228445,0.502312068675352,0.933741379037769" Connections="642,644,645,646" ForcefieldType="c4" Charge="0.223" Components="C" Color="130,130,130,255">
							<Properties IsBackboneAtom="0" RelativeVelocity="-0.112577628327302,0.029442082788597,-0.170845359182528"/>
						</Atom3d>
						<Atom3d ID="618" HasProperties="1" Mapping="24" Parent="660" Name="H" UserID="297" DisplayStyle="Line" XYZ="0.377354594673617,0.478184148279793,0.942027467832157" Connections="643" ForcefieldType="h1n" Charge="0.351" Components="H" Color="255,255,255,255">
							<Properties IsBackboneAtom="0" RelativeVelocity="-0.310662697338511,-0.12661316259495,0.423453259935443"/>
						</Atom3d>
						<Atom3d ID="619" HasProperties="1" Mapping="24" Parent="660" Name="C" UserID="298" DisplayStyle="Line" XYZ="0.452929277637775,0.49684171882943,0.921829441629336" Connections="647,648,649,644" ForcefieldType="c4" Charge="-0.159" Components="C" Color="130,130,130,255">
							<Properties IsBackboneAtom="0" RelativeVelocity="0.021197261481223,-0.0547933986417673,-0.04971833500844"/>
						</Atom3d>
						<Atom3d ID="620" HasProperties="1" Mapping="24" Parent="660" Name="C" UserID="299" DisplayStyle="Line" XYZ="0.408623183379374,0.531395015784061,0.920234072059718" Connections="650,651,652,645" ForcefieldType="c4" Charge="-0.159" Components="C" Color="130,130,130,255">
							<Properties IsBackboneAtom="0" RelativeVelocity="-0.311270122240821,0.0419151439306003,-0.0525289557316011"/>
						</Atom3d>
						<Atom3d ID="621" HasProperties="1" Mapping="24" Parent="660" Name="C" UserID="300" DisplayStyle="Line" XYZ="0.42196689960647,0.507169513082759,0.968255942784644" Connections="653,654,646,655" ForcefieldType="c4" Charge="-0.271" Components="C" Color="130,130,130,255">
							<Properties IsBackboneAtom="0" RelativeVelocity="0.0452619874154841,-0.132227308019896,0.0554106807443312"/>
						</Atom3d>
						<Atom3d ID="622" HasProperties="1" Mapping="24" Parent="660" Name="H" UserID="301" DisplayStyle="Line" XYZ="0.46880472022509,0.515609227629512,0.928861106745527" Connections="647" ForcefieldType="h1" Charge="0.053" Components="H" Color="255,255,255,255">
							<Properties IsBackboneAtom="0" RelativeVelocity="-0.135568371549429,0.155098889074561,-0.0779396835146922"/>
						</Atom3d>
						<Atom3d ID="623" HasProperties="1" Mapping="24" Parent="660" Name="H" UserID="302" DisplayStyle="Line" XYZ="0.462953297782512,0.476323312231519,0.935517142317827" Connections="648" ForcefieldType="h1" Charge="0.053" Components="H" Color="255,255,255,255">
							<Properties IsBackboneAtom="0" RelativeVelocity="-0.304305718076777,-0.131672912294873,-0.441448965208183"/>
						</Atom3d>
						<Atom3d ID="624" HasProperties="1" Mapping="24" Parent="660" Name="H" UserID="303" DisplayStyle="Line" XYZ="0.455989540441199,0.49043630210069,0.89721767507249" Connections="649" ForcefieldType="h1" Charge="0.053" Components="H" Color="255,255,255,255">
							<Properties IsBackboneAtom="0" RelativeVelocity="0.229515899684978,0.330970184952278,0.534084668621781"/>
						</Atom3d>
						<Atom3d ID="625" HasProperties="1" Mapping="24" Parent="660" Name="H" UserID="304" DisplayStyle="Line" XYZ="0.422859551001451,0.5527816180757,0.924893724337869" Connections="650" ForcefieldType="h1" Charge="0.053" Components="H" Color="255,255,255,255">
							<Properties IsBackboneAtom="0" RelativeVelocity="-0.406109120507526,-0.30700191002699,0.260889485103814"/>
						</Atom3d>
						<Atom3d ID="626" HasProperties="1" Mapping="24" Parent="660" Name="H" UserID="305" DisplayStyle="Line" XYZ="0.385749856044979,0.538851164781345,0.928073337465331" Connections="651" ForcefieldType="h1" Charge="0.053" Components="H" Color="255,255,255,255">
							<Properties IsBackboneAtom="0" RelativeVelocity="0.102365733867461,-0.428013928654536,0.202482644764479"/>
						</Atom3d>
						<Atom3d ID="627" HasProperties="1" Mapping="24" Parent="660" Name="H" UserID="306" DisplayStyle="Line" XYZ="0.403434085403173,0.530296465381911,0.895443969805765" Connections="652" ForcefieldType="h1" Charge="0.053" Components="H" Color="255,255,255,255">
							<Properties IsBackboneAtom="0" RelativeVelocity="-0.305766442547719,0.465992908830873,0.365186257201242"/>
						</Atom3d>
						<Atom3d ID="628" HasProperties="1" Mapping="24" Parent="660" Name="H" UserID="307" DisplayStyle="Line" XYZ="0.402012347394721,0.499827054120606,0.980855654165604" Connections="653" ForcefieldType="h1" Charge="0.053" Components="H" Color="255,255,255,255">
							<Properties IsBackboneAtom="0" RelativeVelocity="0.395283774981976,0.165613327745984,0.246414017112943"/>
						</Atom3d>
						<Atom3d ID="629" HasProperties="1" Mapping="24" Parent="660" Name="H" UserID="308" DisplayStyle="Line" XYZ="0.440385156993376,0.493836630442646,0.978469227322972" Connections="654" ForcefieldType="h1" Charge="0.053" Components="H" Color="255,255,255,255">
							<Properties IsBackboneAtom="0" RelativeVelocity="0.157444716065716,0.461552487248239,0.341234325425037"/>
						</Atom3d>
						<Atom3d ID="630" HasProperties="1" Mapping="24" Parent="660" Name="S" UserID="309" DisplayStyle="Line" XYZ="0.430073866119772,0.540342492327228,0.990321850686216" Connections="656,657,658,655" ForcefieldType="s4=" Charge="1.138" Components="S" Color="255,235,0,255">
							<Properties IsBackboneAtom="0" RelativeVelocity="0.11225053647156,0.104635112846574,-0.08368796566839"/>
						</Atom3d>
						<Atom3d ID="631" HasProperties="1" Mapping="24" Parent="660" Name="O" UserID="310" DisplayStyle="Line" XYZ="0.43801160108821,0.532299268784172,1.02160967302361" Connections="656" ForcefieldType="o1=" Charge="-0.485" Components="O" Color="255,0,0,255">
							<Properties IsBackboneAtom="0" RelativeVelocity="-0.0587302817957429,0.217295559774434,0.0628516209375576"/>
						</Atom3d>
						<Atom3d ID="632" HasProperties="1" Mapping="24" Parent="660" Name="O" UserID="311" DisplayStyle="Line" XYZ="0.449186230075321,0.563096004104226,0.974754581177392" Connections="657" ForcefieldType="o1=" Charge="-0.485" Components="O" Color="255,0,0,255">
							<Properties IsBackboneAtom="0" RelativeVelocity="0.0102672692213251,0.0153016479076132,-0.093302280595302"/>
						</Atom3d>
						<Atom3d ID="633" HasProperties="1" Mapping="24" Parent="660" Name="O" UserID="312" DisplayStyle="Line" XYZ="0.396485551217729,0.553129775256205,0.995776457136566" Connections="658,659" ForcefieldType="o2" Charge="-0.413" Components="O" Color="255,0,0,255">
							<Properties IsBackboneAtom="0" RelativeVelocity="-0.051238525813219,-0.0871120370883426,0.229738525975398"/>
						</Atom3d>
						<Atom3d ID="634" HasProperties="1" Mapping="24" Parent="660" Name="H" UserID="313" DisplayStyle="Line" XYZ="0.389074190018857,0.547717221546502,1.01555169623103" Connections="659" ForcefieldType="h1o" Charge="0.41" Components="H" Color="255,255,255,255">
							<Properties IsBackboneAtom="0" RelativeVelocity="0.0391104816509934,-0.128831686251276,-0.00594709549521741"/>
						</Atom3d>
						<Bond ID="635" Mapping="24" Parent="660" Connects="610,609"/>
						<Bond ID="636" Mapping="24" Parent="660" UserID="2" Connects="611,609"/>
						<Bond ID="637" Mapping="24" Parent="660" Connects="609,612"/>
						<Bond ID="638" Mapping="24" Parent="660" Connects="610,613"/>
						<Bond ID="639" Mapping="24" Parent="660" Connects="610,614" Type="Double"/>
						<Bond ID="640" Mapping="24" Parent="660" Connects="615,611"/>
						<Bond ID="641" Mapping="24" Parent="660" Connects="611,616"/>
						<Bond ID="642" Mapping="24" Parent="660" Connects="613,617"/>
						<Bond ID="643" Mapping="24" Parent="660" Connects="613,618"/>
						<Bond ID="644" Mapping="24" Parent="660" UserID="4" Connects="617,619"/>
						<Bond ID="645" Mapping="24" Parent="660" UserID="5" Connects="617,620"/>
						<Bond ID="646" Mapping="24" Parent="660" UserID="6" Connects="617,621"/>
						<Bond ID="647" Mapping="24" Parent="660" Connects="622,619"/>
						<Bond ID="648" Mapping="24" Parent="660" Connects="623,619"/>
						<Bond ID="649" Mapping="24" Parent="660" Connects="624,619"/>
						<Bond ID="650" Mapping="24" Parent="660" Connects="625,620"/>
						<Bond ID="651" Mapping="24" Parent="660" Connects="626,620"/>
						<Bond ID="652" Mapping="24" Parent="660" Connects="627,620"/>
						<Bond ID="653" Mapping="24" Parent="660" Connects="628,621"/>
						<Bond ID="654" Mapping="24" Parent="660" Connects="629,621"/>
						<Bond ID="655" Mapping="24" Parent="660" UserID="7" Connects="621,630"/>
						<Bond ID="656" Mapping="24" Parent="660" Connects="631,630" Type="Double"/>
						<Bond ID="657" Mapping="24" Parent="660" Connects="632,630" Type="Double"/>
						<Bond ID="658" Mapping="24" Parent="660" Connects="633,630"/>
						<Bond ID="659" Mapping="24" Parent="660" Connects="633,634"/>
						<RepeatUnit ID="660" Mapping="24" Parent="1088" Children="ci(51):51+609" FlipProbability="0" ChiralInversionProbability="0"/>
						<Bond ID="661" Mapping="24" Parent="1088" Connects="556,611"/>
						<Atom3d ID="662" HasProperties="1" Mapping="24" Parent="713" Name="C" UserID="314" DisplayStyle="Line" XYZ="0.361890988363056,0.452225779851757,0.8379117906672" Connections="688,689,690,767" ForcefieldType="c43" Charge="-0.053" Components="C" Color="255,0,255,255">
							<Properties IsBackboneAtom="1" RelativeVelocity="0.066309698288886,0.0734224497939688,0.0481560563116848"/>
						</Atom3d>
						<Atom3d ID="663" HasProperties="1" Mapping="24" Parent="713" Name="C" UserID="315" DisplayStyle="Line" XYZ="0.379550991404021,0.483511576358573,0.833928440318272" Connections="688,691,692" ForcefieldType="c3&apos;" Charge="0.45" Components="C" Color="130,130,130,255">
							<Properties IsBackboneAtom="0" RelativeVelocity="-0.19540748861281,0.0782736974402549,-0.0889945993474673"/>
						</Atom3d>
						<Atom3d ID="664" HasProperties="1" Mapping="24" Parent="713" Name="C" UserID="316" DisplayStyle="Line" XYZ="0.348221660066404,0.449861133406848,0.871193126095519" Connections="693,689,694,714" ForcefieldType="c4" Charge="-0.106" Components="C" Color="255,0,255,255">
							<Properties IsBackboneAtom="1" RelativeVelocity="-0.088465854973893,0.0460503389275147,0.0431138886619054"/>
						</Atom3d>
						<Atom3d ID="665" HasProperties="1" Mapping="24" Parent="713" UserID="317" DisplayStyle="Line" XYZ="0.377045036903153,0.431881221008659,0.834320558695727" Connections="690" ForcefieldType="h1" Charge="0.053" Components="H" Color="255,255,255,255">
							<Properties IsBackboneAtom="0" RelativeVelocity="-0.337876938719444,-0.265725691989265,-0.00236394582486685"/>
						</Atom3d>
						<Atom3d ID="666" HasProperties="1" Mapping="24" Parent="713" Name="N" UserID="318" DisplayStyle="Line" XYZ="0.402894164916733,0.481509763674242,0.814255885367969" Connections="691,695,696" ForcefieldType="n3mh" Charge="-0.574" Components="N" Color="0,0,255,255">
							<Properties IsBackboneAtom="0" RelativeVelocity="-0.116891449698158,-0.139239875900558,-0.060787043364525"/>
						</Atom3d>
						<Atom3d ID="667" HasProperties="1" Mapping="24" Parent="713" Name="O" UserID="319" DisplayStyle="Line" XYZ="0.373179270532461,0.508148764975467,0.846646817488506" Connections="692" ForcefieldType="o1=" Charge="-0.45" Components="O" Color="255,0,0,255">
							<Properties IsBackboneAtom="0" RelativeVelocity="0.121753097226849,-0.177416260872476,-0.0441268209338657"/>
						</Atom3d>
						<Atom3d ID="668" HasProperties="1" Mapping="24" Parent="713" Name="H" UserID="320" DisplayStyle="Line" XYZ="0.328263567666879,0.434936886723698,0.869962703544387" Connections="693" ForcefieldType="h1" Charge="0.053" Components="H" Color="255,255,255,255">
							<Properties IsBackboneAtom="0" RelativeVelocity="0.131799245063622,-0.17442700299984,-0.190880674045662"/>
						</Atom3d>
						<Atom3d ID="669" HasProperties="1" Mapping="24" Parent="713" UserID="321" DisplayStyle="Line" XYZ="0.340524066424494,0.473032797887266,0.874828991348194" Connections="694" ForcefieldType="h1" Charge="0.053" Components="H" Color="255,255,255,255">
							<Properties IsBackboneAtom="0" RelativeVelocity="-0.462199348972632,-0.0663902591692771,0.195038874359231"/>
						</Atom3d>
						<Atom3d ID="670" HasProperties="1" Mapping="24" Parent="713" Name="C" UserID="322" DisplayStyle="Line" XYZ="0.423739658795145,0.504086305363934,0.801800395058741" Connections="695,697,698,699" ForcefieldType="c4" Charge="0.223" Components="C" Color="130,130,130,255">
							<Properties IsBackboneAtom="0" RelativeVelocity="0.0365458715506116,0.0517670390395218,0.178024803028427"/>
						</Atom3d>
						<Atom3d ID="671" HasProperties="1" Mapping="24" Parent="713" Name="H" UserID="323" DisplayStyle="Line" XYZ="0.402222244818567,0.462616937140205,0.802502435297422" Connections="696" ForcefieldType="h1n" Charge="0.351" Components="H" Color="255,255,255,255">
							<Properties IsBackboneAtom="0" RelativeVelocity="0.642884200816034,-0.536194080161089,0.306289751658804"/>
						</Atom3d>
						<Atom3d ID="672" HasProperties="1" Mapping="24" Parent="713" Name="C" UserID="324" DisplayStyle="Line" XYZ="0.43712887237298,0.524505536733939,0.827293386144123" Connections="700,701,702,697" ForcefieldType="c4" Charge="-0.159" Components="C" Color="130,130,130,255">
							<Properties IsBackboneAtom="0" RelativeVelocity="-0.116453406021498,-0.0723978669106795,0.0182011020906378"/>
						</Atom3d>
						<Atom3d ID="673" HasProperties="1" Mapping="24" Parent="713" Name="C" UserID="325" DisplayStyle="Line" XYZ="0.451242138604336,0.48502083189846,0.787154257645455" Connections="703,704,705,698" ForcefieldType="c4" Charge="-0.159" Components="C" Color="130,130,130,255">
							<Properties IsBackboneAtom="0" RelativeVelocity="-0.124325500430387,0.0479240749447511,-0.100766840601504"/>
						</Atom3d>
						<Atom3d ID="674" HasProperties="1" Mapping="24" Parent="713" Name="C" UserID="326" DisplayStyle="Line" XYZ="0.406311813577012,0.523798487540753,0.776740796928569" Connections="706,707,699,708" ForcefieldType="c4" Charge="-0.271" Components="C" Color="130,130,130,255">
							<Properties IsBackboneAtom="0" RelativeVelocity="-0.0569187053905,-0.0168523031451326,-0.0152565149332645"/>
						</Atom3d>
						<Atom3d ID="675" HasProperties="1" Mapping="24" Parent="713" Name="H" UserID="327" DisplayStyle="Line" XYZ="0.45164241323909,0.509126032785051,0.84162619490543" Connections="700" ForcefieldType="h1" Charge="0.053" Components="H" Color="255,255,255,255">
							<Properties IsBackboneAtom="0" RelativeVelocity="-0.212048359843759,0.255870429293264,-0.00766703741933598"/>
						</Atom3d>
						<Atom3d ID="676" HasProperties="1" Mapping="24" Parent="713" Name="H" UserID="328" DisplayStyle="Line" XYZ="0.452158837084074,0.542731442424669,0.815809725561141" Connections="701" ForcefieldType="h1" Charge="0.053" Components="H" Color="255,255,255,255">
							<Properties IsBackboneAtom="0" RelativeVelocity="0.139266638910062,0.173650467366041,0.00944020337867466"/>
						</Atom3d>
						<Atom3d ID="677" HasProperties="1" Mapping="24" Parent="713" Name="H" UserID="329" DisplayStyle="Line" XYZ="0.418243927557292,0.538767229964398,0.839002749149222" Connections="702" ForcefieldType="h1" Charge="0.053" Components="H" Color="255,255,255,255">
							<Properties IsBackboneAtom="0" RelativeVelocity="-0.0552128795051394,-0.260124715185593,-0.0192419747377575"/>
						</Atom3d>
						<Atom3d ID="678" HasProperties="1" Mapping="24" Parent="713" Name="H" UserID="330" DisplayStyle="Line" XYZ="0.461610875796422,0.466146450273499,0.802659331808222" Connections="703" ForcefieldType="h1" Charge="0.053" Components="H" Color="255,255,255,255">
							<Properties IsBackboneAtom="0" RelativeVelocity="-0.130673829374792,0.400514991245023,0.31766463060141"/>
						</Atom3d>
						<Atom3d ID="679" HasProperties="1" Mapping="24" Parent="713" Name="H" UserID="331" DisplayStyle="Line" XYZ="0.468891300971326,0.502742881970956,0.778937896832019" Connections="704" ForcefieldType="h1" Charge="0.053" Components="H" Color="255,255,255,255">
							<Properties IsBackboneAtom="0" RelativeVelocity="-0.329498723050213,0.278984937478521,-0.280737458740917"/>
						</Atom3d>
						<Atom3d ID="680" HasProperties="1" Mapping="24" Parent="713" Name="H" UserID="332" DisplayStyle="Line" XYZ="0.440056412454717,0.474365293152371,0.765977119027512" Connections="705" ForcefieldType="h1" Charge="0.053" Components="H" Color="255,255,255,255">
							<Properties IsBackboneAtom="0" RelativeVelocity="0.0782426911171907,-0.0757454944230846,-0.555599198690872"/>
						</Atom3d>
						<Atom3d ID="681" HasProperties="1" Mapping="24" Parent="713" Name="H" UserID="333" DisplayStyle="Line" XYZ="0.387471554827712,0.536649922978485,0.788468875382506" Connections="706" ForcefieldType="h1" Charge="0.053" Components="H" Color="255,255,255,255">
							<Properties IsBackboneAtom="0" RelativeVelocity="-0.483562320098113,0.241761205232814,-0.391203468838236"/>
						</Atom3d>
						<Atom3d ID="682" HasProperties="1" Mapping="24" Parent="713" Name="H" UserID="334" DisplayStyle="Line" XYZ="0.422420786735636,0.541194183286342,0.767550910466254" Connections="707" ForcefieldType="h1" Charge="0.053" Components="H" Color="255,255,255,255">
							<Properties IsBackboneAtom="0" RelativeVelocity="-0.105890686766775,0.50701304024302,0.92686936487467"/>
						</Atom3d>
						<Atom3d ID="683" HasProperties="1" Mapping="24" Parent="713" Name="S" UserID="335" DisplayStyle="Line" XYZ="0.386072360699436,0.509908840740358,0.74354025962544" Connections="709,710,711,708" ForcefieldType="s4=" Charge="1.138" Components="S" Color="255,235,0,255">
							<Properties IsBackboneAtom="0" RelativeVelocity="0.0835911140824085,0.0165998637524325,-0.00824346898554937"/>
						</Atom3d>
						<Atom3d ID="684" HasProperties="1" Mapping="24" Parent="713" Name="O" UserID="336" DisplayStyle="Line" XYZ="0.360501008907742,0.491542922205684,0.753619386455576" Connections="709" ForcefieldType="o1=" Charge="-0.485" Components="O" Color="255,0,0,255">
							<Properties IsBackboneAtom="0" RelativeVelocity="-0.0774192153891081,-0.0768477898018673,0.109760444884557"/>
						</Atom3d>
						<Atom3d ID="685" HasProperties="1" Mapping="24" Parent="713" Name="O" UserID="337" DisplayStyle="Line" XYZ="0.380905583168525,0.533811746123569,0.722066941691981" Connections="710" ForcefieldType="o1=" Charge="-0.485" Components="O" Color="255,0,0,255">
							<Properties IsBackboneAtom="0" RelativeVelocity="0.0913767001452064,0.0496817738367225,-0.0737415460156145"/>
						</Atom3d>
						<Atom3d ID="686" HasProperties="1" Mapping="24" Parent="713" Name="O" UserID="338" DisplayStyle="Line" XYZ="0.409723110857893,0.486776643773791,0.727229819126752" Connections="711,712" ForcefieldType="o2" Charge="-0.413" Components="O" Color="255,0,0,255">
							<Properties IsBackboneAtom="0" RelativeVelocity="-0.0944559311207479,0.0859560153602734,0.0877429298265914"/>
						</Atom3d>
						<Atom3d ID="687" HasProperties="1" Mapping="24" Parent="713" Name="H" UserID="339" DisplayStyle="Line" XYZ="0.417709471260729,0.49607691115906,0.709569054937494" Connections="712" ForcefieldType="h1o" Charge="0.41" Components="H" Color="255,255,255,255">
							<Properties IsBackboneAtom="0" RelativeVelocity="0.229949933348444,-0.169101236691907,0.0538358409431007"/>
						</Atom3d>
						<Bond ID="688" Mapping="24" Parent="713" Connects="663,662"/>
						<Bond ID="689" Mapping="24" Parent="713" UserID="2" Connects="664,662"/>
						<Bond ID="690" Mapping="24" Parent="713" Connects="662,665"/>
						<Bond ID="691" Mapping="24" Parent="713" Connects="663,666"/>
						<Bond ID="692" Mapping="24" Parent="713" Connects="663,667" Type="Double"/>
						<Bond ID="693" Mapping="24" Parent="713" Connects="668,664"/>
						<Bond ID="694" Mapping="24" Parent="713" Connects="664,669"/>
						<Bond ID="695" Mapping="24" Parent="713" Connects="666,670"/>
						<Bond ID="696" Mapping="24" Parent="713" Connects="666,671"/>
						<Bond ID="697" Mapping="24" Parent="713" UserID="4" Connects="670,672"/>
						<Bond ID="698" Mapping="24" Parent="713" UserID="5" Connects="670,673"/>
						<Bond ID="699" Mapping="24" Parent="713" UserID="6" Connects="670,674"/>
						<Bond ID="700" Mapping="24" Parent="713" Connects="675,672"/>
						<Bond ID="701" Mapping="24" Parent="713" Connects="676,672"/>
						<Bond ID="702" Mapping="24" Parent="713" Connects="677,672"/>
						<Bond ID="703" Mapping="24" Parent="713" Connects="678,673"/>
						<Bond ID="704" Mapping="24" Parent="713" Connects="679,673"/>
						<Bond ID="705" Mapping="24" Parent="713" Connects="680,673"/>
						<Bond ID="706" Mapping="24" Parent="713" Connects="681,674"/>
						<Bond ID="707" Mapping="24" Parent="713" Connects="682,674"/>
						<Bond ID="708" Mapping="24" Parent="713" UserID="7" Connects="674,683"/>
						<Bond ID="709" Mapping="24" Parent="713" Connects="684,683" Type="Double"/>
						<Bond ID="710" Mapping="24" Parent="713" Connects="685,683" Type="Double"/>
						<Bond ID="711" Mapping="24" Parent="713" Connects="686,683"/>
						<Bond ID="712" Mapping="24" Parent="713" Connects="686,687"/>
						<RepeatUnit ID="713" Mapping="24" Parent="1088" Children="ci(51):51+662" FlipProbability="0" ChiralInversionProbability="0"/>
						<Bond ID="714" Mapping="24" Parent="1088" Connects="609,664"/>
						<Atom3d ID="715" HasProperties="1" Mapping="24" Parent="766" Name="C" UserID="340" DisplayStyle="Line" XYZ="0.303776064562136,0.461411575501498,0.810316284202052" Connections="741,742,743,820" ForcefieldType="c43" Charge="-0.053" Components="C" Color="255,0,255,255">
							<Properties IsBackboneAtom="1" RelativeVelocity="0.0438232296985485,0.0734486988762291,0.0237826638156704"/>
						</Atom3d>
						<Atom3d ID="716" HasProperties="1" Mapping="24" Parent="766" Name="C" UserID="341" DisplayStyle="Line" XYZ="0.291913845083471,0.492104333434441,0.814196498916167" Connections="741,744,745" ForcefieldType="c3&apos;" Charge="0.45" Components="C" Color="130,130,130,255">
							<Properties IsBackboneAtom="0" RelativeVelocity="0.0632807660496649,-0.160526824881925,0.091507703086028"/>
						</Atom3d>
						<Atom3d ID="717" HasProperties="1" Mapping="24" Parent="766" Name="C" UserID="342" DisplayStyle="Line" XYZ="0.337358321001319,0.448236622749148,0.813010013808579" Connections="746,742,747,767" ForcefieldType="c4" Charge="-0.106" Components="C" Color="255,0,255,255">
							<Properties IsBackboneAtom="1" RelativeVelocity="-0.0560626415622667,0.00572451573984289,0.0723465688933965"/>
						</Atom3d>
						<Atom3d ID="718" HasProperties="1" Mapping="24" Parent="766" UserID="343" DisplayStyle="Line" XYZ="0.293745442852602,0.450094189946184,0.831385931892281" Connections="743" ForcefieldType="h1" Charge="0.053" Components="H" Color="255,255,255,255">
							<Properties IsBackboneAtom="0" RelativeVelocity="-0.0100548886154054,0.0584582700635914,0.321022774860286"/>
						</Atom3d>
						<Atom3d ID="719" HasProperties="1" Mapping="24" Parent="766" Name="N" UserID="344" DisplayStyle="Line" XYZ="0.310109679184821,0.516562699391208,0.817749376394331" Connections="744,748,749" ForcefieldType="n3mh" Charge="-0.574" Components="N" Color="0,0,255,255">
							<Properties IsBackboneAtom="0" RelativeVelocity="0.0668034767002124,0.0489870244176974,0.110951006692644"/>
						</Atom3d>
						<Atom3d ID="720" HasProperties="1" Mapping="24" Parent="766" Name="O" UserID="345" DisplayStyle="Line" XYZ="0.263250529055593,0.491738739214596,0.812494532714581" Connections="745" ForcefieldType="o1=" Charge="-0.45" Components="O" Color="255,0,0,255">
							<Properties IsBackboneAtom="0" RelativeVelocity="0.0530816925607846,-0.0079619097142428,0.11492751509431"/>
						</Atom3d>
						<Atom3d ID="721" HasProperties="1" Mapping="24" Parent="766" Name="H" UserID="346" DisplayStyle="Line" XYZ="0.349762835519067,0.448516003390546,0.790800346034479" Connections="746" ForcefieldType="h1" Charge="0.053" Components="H" Color="255,255,255,255">
							<Properties IsBackboneAtom="0" RelativeVelocity="-0.0560303097188099,0.000998647703356487,-0.128566758223114"/>
						</Atom3d>
						<Atom3d ID="722" HasProperties="1" Mapping="24" Parent="766" UserID="347" DisplayStyle="Line" XYZ="0.331488084040391,0.423493469922792,0.814992655740564" Connections="747" ForcefieldType="h1" Charge="0.053" Components="H" Color="255,255,255,255">
							<Properties IsBackboneAtom="0" RelativeVelocity="0.0184996512157407,0.580437592343932,-0.0856662246905534"/>
						</Atom3d>
						<Atom3d ID="723" HasProperties="1" Mapping="24" Parent="766" Name="C" UserID="348" DisplayStyle="Line" XYZ="0.299854385901574,0.546589636311946,0.825884743092583" Connections="748,750,751,752" ForcefieldType="c4" Charge="0.223" Components="C" Color="130,130,130,255">
							<Properties IsBackboneAtom="0" RelativeVelocity="-0.0255512811556643,0.0634945982609502,-0.0691084326836591"/>
						</Atom3d>
						<Atom3d ID="724" HasProperties="1" Mapping="24" Parent="766" Name="H" UserID="349" DisplayStyle="Line" XYZ="0.332891075043177,0.512989916135617,0.819598140806251" Connections="749" ForcefieldType="h1n" Charge="0.351" Components="H" Color="255,255,255,255">
							<Properties IsBackboneAtom="0" RelativeVelocity="-0.0581233964853586,-0.724992440777121,0.350823814969697"/>
						</Atom3d>
						<Atom3d ID="725" HasProperties="1" Mapping="24" Parent="766" Name="C" UserID="350" DisplayStyle="Line" XYZ="0.277249653703718,0.547399093140879,0.85474121542243" Connections="753,754,755,750" ForcefieldType="c4" Charge="-0.159" Components="C" Color="130,130,130,255">
							<Properties IsBackboneAtom="0" RelativeVelocity="0.0882399161876125,-0.0775620227292615,0.021791086301485"/>
						</Atom3d>
						<Atom3d ID="726" HasProperties="1" Mapping="24" Parent="766" Name="C" UserID="351" DisplayStyle="Line" XYZ="0.328832343654429,0.564701281097754,0.836488096326862" Connections="756,757,758,751" ForcefieldType="c4" Charge="-0.159" Components="C" Color="130,130,130,255">
							<Properties IsBackboneAtom="0" RelativeVelocity="0.0236516144815389,-0.16662422583749,-0.168662609623043"/>
						</Atom3d>
						<Atom3d ID="727" HasProperties="1" Mapping="24" Parent="766" Name="C" UserID="352" DisplayStyle="Line" XYZ="0.282734900932997,0.561278275180008,0.799169837557204" Connections="759,760,752,761" ForcefieldType="c4" Charge="-0.271" Components="C" Color="130,130,130,255">
							<Properties IsBackboneAtom="0" RelativeVelocity="0.221030428502227,-0.0637896289870669,-0.0188588013894099"/>
						</Atom3d>
						<Atom3d ID="728" HasProperties="1" Mapping="24" Parent="766" Name="H" UserID="353" DisplayStyle="Line" XYZ="0.273755946271546,0.570691263045775,0.861563544725721" Connections="753" ForcefieldType="h1" Charge="0.053" Components="H" Color="255,255,255,255">
							<Properties IsBackboneAtom="0" RelativeVelocity="0.110351589201798,-0.380652816586,-0.427000488803161"/>
						</Atom3d>
						<Atom3d ID="729" HasProperties="1" Mapping="24" Parent="766" Name="H" UserID="354" DisplayStyle="Line" XYZ="0.254656790402968,0.536346323129825,0.849168305734421" Connections="754" ForcefieldType="h1" Charge="0.053" Components="H" Color="255,255,255,255">
							<Properties IsBackboneAtom="0" RelativeVelocity="0.40822693475548,-0.2546282264057,0.306453670065742"/>
						</Atom3d>
						<Atom3d ID="730" HasProperties="1" Mapping="24" Parent="766" Name="H" UserID="355" DisplayStyle="Line" XYZ="0.290859177136757,0.53533814162379,0.874650486805066" Connections="755" ForcefieldType="h1" Charge="0.053" Components="H" Color="255,255,255,255">
							<Properties IsBackboneAtom="0" RelativeVelocity="-0.200672756983645,0.141555444367251,-0.217922842270163"/>
						</Atom3d>
						<Atom3d ID="731" HasProperties="1" Mapping="24" Parent="766" Name="H" UserID="356" DisplayStyle="Line" XYZ="0.34778038389685,0.567556128645599,0.820954746026183" Connections="756" ForcefieldType="h1" Charge="0.053" Components="H" Color="255,255,255,255">
							<Properties IsBackboneAtom="0" RelativeVelocity="0.301195614307916,-0.0985852580511467,0.0637842564592576"/>
						</Atom3d>
						<Atom3d ID="732" HasProperties="1" Mapping="24" Parent="766" Name="H" UserID="357" DisplayStyle="Line" XYZ="0.335872466452227,0.553260394416772,0.857599261170289" Connections="757" ForcefieldType="h1" Charge="0.053" Components="H" Color="255,255,255,255">
							<Properties IsBackboneAtom="0" RelativeVelocity="0.283854291624723,0.200566108921875,-0.192717888043183"/>
						</Atom3d>
						<Atom3d ID="733" HasProperties="1" Mapping="24" Parent="766" Name="H" UserID="358" DisplayStyle="Line" XYZ="0.322525781130117,0.589035887817083,0.843598081213566" Connections="758" ForcefieldType="h1" Charge="0.053" Components="H" Color="255,255,255,255">
							<Properties IsBackboneAtom="0" RelativeVelocity="0.101264208180504,0.327908855345638,0.044377080055604"/>
						</Atom3d>
						<Atom3d ID="734" HasProperties="1" Mapping="24" Parent="766" Name="H" UserID="359" DisplayStyle="Line" XYZ="0.259536164647122,0.551352233340545,0.795892245054634" Connections="759" ForcefieldType="h1" Charge="0.053" Components="H" Color="255,255,255,255">
							<Properties IsBackboneAtom="0" RelativeVelocity="-0.462579608844987,0.448640329559316,0.204652489139243"/>
						</Atom3d>
						<Atom3d ID="735" HasProperties="1" Mapping="24" Parent="766" Name="H" UserID="360" DisplayStyle="Line" XYZ="0.27834249579082,0.58588585389656,0.802804814258611" Connections="760" ForcefieldType="h1" Charge="0.053" Components="H" Color="255,255,255,255">
							<Properties IsBackboneAtom="0" RelativeVelocity="-0.228345884923456,0.222061264882929,0.231596753263446"/>
						</Atom3d>
						<Atom3d ID="736" HasProperties="1" Mapping="24" Parent="766" Name="S" UserID="361" DisplayStyle="Line" XYZ="0.293300544337027,0.561143594474732,0.759527745881124" Connections="762,763,764,761" ForcefieldType="s4=" Charge="1.138" Components="S" Color="255,235,0,255">
							<Properties IsBackboneAtom="0" RelativeVelocity="0.0227913534390467,0.00437422092173535,0.00498376745096013"/>
						</Atom3d>
						<Atom3d ID="737" HasProperties="1" Mapping="24" Parent="766" Name="O" UserID="362" DisplayStyle="Line" XYZ="0.32546998997866,0.569749441021457,0.759326069038338" Connections="762" ForcefieldType="o1=" Charge="-0.485" Components="O" Color="255,0,0,255">
							<Properties IsBackboneAtom="0" RelativeVelocity="-0.134549643439671,-0.112355241885317,-0.134844388456217"/>
						</Atom3d>
						<Atom3d ID="738" HasProperties="1" Mapping="24" Parent="766" Name="O" UserID="363" DisplayStyle="Line" XYZ="0.284445774116033,0.532984007292522,0.743685475318377" Connections="763" ForcefieldType="o1=" Charge="-0.485" Components="O" Color="255,0,0,255">
							<Properties IsBackboneAtom="0" RelativeVelocity="0.038915949853835,0.184902574642915,0.0939176976625366"/>
						</Atom3d>
						<Atom3d ID="739" HasProperties="1" Mapping="24" Parent="766" Name="O" UserID="364" DisplayStyle="Line" XYZ="0.277856603095404,0.592700266531571,0.74673134728739" Connections="764,765" ForcefieldType="o2" Charge="-0.413" Components="O" Color="255,0,0,255">
							<Properties IsBackboneAtom="0" RelativeVelocity="-0.152588650883815,-0.0429078916799083,0.0801268175581678"/>
						</Atom3d>
						<Atom3d ID="740" HasProperties="1" Mapping="24" Parent="766" Name="H" UserID="365" DisplayStyle="Line" XYZ="0.256614790829802,0.588278700227937,0.742531869245265" Connections="765" ForcefieldType="h1o" Charge="0.41" Components="H" Color="255,255,255,255">
							<Properties IsBackboneAtom="0" RelativeVelocity="-0.292127587772946,0.00436048329347427,0.468166535863495"/>
						</Atom3d>
						<Bond ID="741" Mapping="24" Parent="766" Connects="716,715"/>
						<Bond ID="742" Mapping="24" Parent="766" UserID="2" Connects="717,715"/>
						<Bond ID="743" Mapping="24" Parent="766" Connects="715,718"/>
						<Bond ID="744" Mapping="24" Parent="766" Connects="716,719"/>
						<Bond ID="745" Mapping="24" Parent="766" Connects="716,720" Type="Double"/>
						<Bond ID="746" Mapping="24" Parent="766" Connects="721,717"/>
						<Bond ID="747" Mapping="24" Parent="766" Connects="717,722"/>
						<Bond ID="748" Mapping="24" Parent="766" Connects="719,723"/>
						<Bond ID="749" Mapping="24" Parent="766" Connects="719,724"/>
						<Bond ID="750" Mapping="24" Parent="766" UserID="4" Connects="723,725"/>
						<Bond ID="751" Mapping="24" Parent="766" UserID="5" Connects="723,726"/>
						<Bond ID="752" Mapping="24" Parent="766" UserID="6" Connects="723,727"/>
						<Bond ID="753" Mapping="24" Parent="766" Connects="728,725"/>
						<Bond ID="754" Mapping="24" Parent="766" Connects="729,725"/>
						<Bond ID="755" Mapping="24" Parent="766" Connects="730,725"/>
						<Bond ID="756" Mapping="24" Parent="766" Connects="731,726"/>
						<Bond ID="757" Mapping="24" Parent="766" Connects="732,726"/>
						<Bond ID="758" Mapping="24" Parent="766" Connects="733,726"/>
						<Bond ID="759" Mapping="24" Parent="766" Connects="734,727"/>
						<Bond ID="760" Mapping="24" Parent="766" Connects="735,727"/>
						<Bond ID="761" Mapping="24" Parent="766" UserID="7" Connects="727,736"/>
						<Bond ID="762" Mapping="24" Parent="766" Connects="737,736" Type="Double"/>
						<Bond ID="763" Mapping="24" Parent="766" Connects="738,736" Type="Double"/>
						<Bond ID="764" Mapping="24" Parent="766" Connects="739,736"/>
						<Bond ID="765" Mapping="24" Parent="766" Connects="739,740"/>
						<RepeatUnit ID="766" Mapping="24" Parent="1088" Children="ci(51):51+715" FlipProbability="0" ChiralInversionProbability="0"/>
						<Bond ID="767" Mapping="24" Parent="1088" Connects="662,717"/>
						<Atom3d ID="768" HasProperties="1" Mapping="24" Parent="819" Name="C" UserID="366" DisplayStyle="Line" XYZ="0.272270963733575,0.415813018184493,0.78737550528692" Connections="794,795,796,873" ForcefieldType="c43" Charge="-0.053" Components="C" Color="255,0,255,255">
							<Properties IsBackboneAtom="1" RelativeVelocity="-0.101153149843501,0.161035539100539,-0.0799272563463847"/>
						</Atom3d>
						<Atom3d ID="769" HasProperties="1" Mapping="24" Parent="819" Name="C" UserID="367" DisplayStyle="Line" XYZ="0.238594005172798,0.414760731210176,0.796722915038935" Connections="794,797,798" ForcefieldType="c3&apos;" Charge="0.45" Components="C" Color="130,130,130,255">
							<Properties IsBackboneAtom="0" RelativeVelocity="-0.00753320643496472,-0.0732408955857898,-0.0732551841214555"/>
						</Atom3d>
						<Atom3d ID="770" HasProperties="1" Mapping="24" Parent="819" Name="C" UserID="368" DisplayStyle="Line" XYZ="0.291469187279849,0.445136688043122,0.781087623937109" Connections="799,795,800,820" ForcefieldType="c4" Charge="-0.106" Components="C" Color="255,0,255,255">
							<Properties IsBackboneAtom="1" RelativeVelocity="0.0529753624971736,0.0396966107459102,0.0466194364768886"/>
						</Atom3d>
						<Atom3d ID="771" HasProperties="1" Mapping="24" Parent="819" UserID="369" DisplayStyle="Line" XYZ="0.282281121035929,0.401937873335848,0.805871503628198" Connections="796" ForcefieldType="h1" Charge="0.053" Components="H" Color="255,255,255,255">
							<Properties IsBackboneAtom="0" RelativeVelocity="-0.357717708033103,-0.248016199578063,-0.384394326734015"/>
						</Atom3d>
						<Atom3d ID="772" HasProperties="1" Mapping="24" Parent="819" Name="N" UserID="370" DisplayStyle="Line" XYZ="0.223446221804888,0.441483021972002,0.791790479575239" Connections="797,801,802" ForcefieldType="n3mh" Charge="-0.574" Components="N" Color="0,0,255,255">
							<Properties IsBackboneAtom="0" RelativeVelocity="0.0552355080250785,0.0378992150433324,-0.017685681689155"/>
						</Atom3d>
						<Atom3d ID="773" HasProperties="1" Mapping="24" Parent="819" Name="O" UserID="371" DisplayStyle="Line" XYZ="0.225224113283028,0.391901976914586,0.807938306507604" Connections="798" ForcefieldType="o1=" Charge="-0.45" Components="O" Color="255,0,0,255">
							<Properties IsBackboneAtom="0" RelativeVelocity="-0.0400529925917424,-0.0399115079411441,-0.113231770648415"/>
						</Atom3d>
						<Atom3d ID="774" HasProperties="1" Mapping="24" Parent="819" Name="H" UserID="372" DisplayStyle="Line" XYZ="0.277114752753455,0.461685350393663,0.766533846373388" Connections="799" ForcefieldType="h1" Charge="0.053" Components="H" Color="255,255,255,255">
							<Properties IsBackboneAtom="0" RelativeVelocity="0.163639595007982,-0.267033657055569,-0.189733253831703"/>
						</Atom3d>
						<Atom3d ID="775" HasProperties="1" Mapping="24" Parent="819" UserID="373" DisplayStyle="Line" XYZ="0.311552432564848,0.438965235382912,0.766822012980781" Connections="800" ForcefieldType="h1" Charge="0.053" Components="H" Color="255,255,255,255">
							<Properties IsBackboneAtom="0" RelativeVelocity="0.826494445501083,-0.0055199252318529,-0.644062861679369"/>
						</Atom3d>
						<Atom3d ID="776" HasProperties="1" Mapping="24" Parent="819" Name="C" UserID="374" DisplayStyle="Line" XYZ="0.191324556964442,0.44770711498132,0.796251792721456" Connections="801,803,804,805" ForcefieldType="c4" Charge="0.223" Components="C" Color="130,130,130,255">
							<Properties IsBackboneAtom="0" RelativeVelocity="-0.0374570972237195,-0.133659039532747,-0.208503078462991"/>
						</Atom3d>
						<Atom3d ID="777" HasProperties="1" Mapping="24" Parent="819" Name="H" UserID="375" DisplayStyle="Line" XYZ="0.234216076521142,0.460849510984055,0.786201689250954" Connections="802" ForcefieldType="h1n" Charge="0.351" Components="H" Color="255,255,255,255">
							<Properties IsBackboneAtom="0" RelativeVelocity="0.109030400098736,-0.19330734984632,-0.343556018300448"/>
						</Atom3d>
						<Atom3d ID="778" HasProperties="1" Mapping="24" Parent="819" Name="C" UserID="376" DisplayStyle="Line" XYZ="0.182749892658261,0.475682586044671,0.773807150705944" Connections="806,807,808,803" ForcefieldType="c4" Charge="-0.159" Components="C" Color="130,130,130,255">
							<Properties IsBackboneAtom="0" RelativeVelocity="0.0668563555437213,-0.08738055173934,0.0227317729831211"/>
						</Atom3d>
						<Atom3d ID="779" HasProperties="1" Mapping="24" Parent="819" Name="C" UserID="377" DisplayStyle="Line" XYZ="0.17172190440146,0.419815992326142,0.784887107217045" Connections="809,810,811,804" ForcefieldType="c4" Charge="-0.159" Components="C" Color="130,130,130,255">
							<Properties IsBackboneAtom="0" RelativeVelocity="-0.0429564394891236,-0.0326369451282101,-0.00315958074927373"/>
						</Atom3d>
						<Atom3d ID="780" HasProperties="1" Mapping="24" Parent="819" Name="C" UserID="378" DisplayStyle="Line" XYZ="0.186517467838441,0.457697357731354,0.829931622426398" Connections="812,813,805,814" ForcefieldType="c4" Charge="-0.271" Components="C" Color="130,130,130,255">
							<Properties IsBackboneAtom="0" RelativeVelocity="0.0846426303839371,0.121900481036752,-0.00279764337782899"/>
						</Atom3d>
						<Atom3d ID="781" HasProperties="1" Mapping="24" Parent="819" Name="H" UserID="379" DisplayStyle="Line" XYZ="0.155844494009412,0.480645231249046,0.775308394585832" Connections="806" ForcefieldType="h1" Charge="0.053" Components="H" Color="255,255,255,255">
							<Properties IsBackboneAtom="0" RelativeVelocity="-0.352105200998362,-0.40979724634316,0.0713970055656358"/>
						</Atom3d>
						<Atom3d ID="782" HasProperties="1" Mapping="24" Parent="819" Name="H" UserID="380" DisplayStyle="Line" XYZ="0.193655344092355,0.495898645260177,0.780695128478723" Connections="807" ForcefieldType="h1" Charge="0.053" Components="H" Color="255,255,255,255">
							<Properties IsBackboneAtom="0" RelativeVelocity="0.0481969967701911,-0.0436056536148301,0.0434345949506986"/>
						</Atom3d>
						<Atom3d ID="783" HasProperties="1" Mapping="24" Parent="819" Name="H" UserID="381" DisplayStyle="Line" XYZ="0.188333314526002,0.470406677430199,0.750474606668716" Connections="808" ForcefieldType="h1" Charge="0.053" Components="H" Color="255,255,255,255">
							<Properties IsBackboneAtom="0" RelativeVelocity="-0.240588010919936,-0.231210496489401,-0.27291184615414"/>
						</Atom3d>
						<Atom3d ID="784" HasProperties="1" Mapping="24" Parent="819" Name="H" UserID="382" DisplayStyle="Line" XYZ="0.180731017862349,0.413036702830475,0.761498533607164" Connections="809" ForcefieldType="h1" Charge="0.053" Components="H" Color="255,255,255,255">
							<Properties IsBackboneAtom="0" RelativeVelocity="-0.215247805954199,0.180216036409837,-0.676184578984928"/>
						</Atom3d>
						<Atom3d ID="785" HasProperties="1" Mapping="24" Parent="819" Name="H" UserID="383" DisplayStyle="Line" XYZ="0.14657388727767,0.425396820778505,0.783374909678113" Connections="810" ForcefieldType="h1" Charge="0.053" Components="H" Color="255,255,255,255">
							<Properties IsBackboneAtom="0" RelativeVelocity="-0.0762593366951108,0.861375837827268,0.675462426369361"/>
						</Atom3d>
						<Atom3d ID="786" HasProperties="1" Mapping="24" Parent="819" Name="H" UserID="384" DisplayStyle="Line" XYZ="0.173684564007994,0.399260748300199,0.799243653190859" Connections="811" ForcefieldType="h1" Charge="0.053" Components="H" Color="255,255,255,255">
							<Properties IsBackboneAtom="0" RelativeVelocity="0.665482619119502,0.336065932667346,0.0557908004103114"/>
						</Atom3d>
						<Atom3d ID="787" HasProperties="1" Mapping="24" Parent="819" Name="H" UserID="385" DisplayStyle="Line" XYZ="0.197734670163361,0.438402149259118,0.843250310057747" Connections="812" ForcefieldType="h1" Charge="0.053" Components="H" Color="255,255,255,255">
							<Properties IsBackboneAtom="0" RelativeVelocity="-0.0148792416531302,-0.374546430975888,0.214854389996026"/>
						</Atom3d>
						<Atom3d ID="788" HasProperties="1" Mapping="24" Parent="819" Name="H" UserID="386" DisplayStyle="Line" XYZ="0.202998824006515,0.478710942445652,0.83553094071975" Connections="813" ForcefieldType="h1" Charge="0.053" Components="H" Color="255,255,255,255">
							<Properties IsBackboneAtom="0" RelativeVelocity="-0.230484495059284,-0.114093416262711,-0.300667519456538"/>
						</Atom3d>
						<Atom3d ID="789" HasProperties="1" Mapping="24" Parent="819" Name="S" UserID="387" DisplayStyle="Line" XYZ="0.151650836277158,0.469782479341082,0.846355231078685" Connections="815,816,817,814" ForcefieldType="s4=" Charge="1.138" Components="S" Color="255,235,0,255">
							<Properties IsBackboneAtom="0" RelativeVelocity="0.00856136708486705,0.0730654208810474,0.0317144389737983"/>
						</Atom3d>
						<Atom3d ID="790" HasProperties="1" Mapping="24" Parent="819" Name="O" UserID="388" DisplayStyle="Line" XYZ="0.123969143058329,0.460139359070711,0.830583485762769" Connections="815" ForcefieldType="o1=" Charge="-0.485" Components="O" Color="255,0,0,255">
							<Properties IsBackboneAtom="0" RelativeVelocity="-0.0692590241061024,0.151300273945854,0.0227504809728303"/>
						</Atom3d>
						<Atom3d ID="791" HasProperties="1" Mapping="24" Parent="819" Name="O" UserID="389" DisplayStyle="Line" XYZ="0.154625956843882,0.464651640282858,0.878436659462619" Connections="816" ForcefieldType="o1=" Charge="-0.485" Components="O" Color="255,0,0,255">
							<Properties IsBackboneAtom="0" RelativeVelocity="-0.219584430230021,-0.12956988105428,-0.0729167173937748"/>
						</Atom3d>
						<Atom3d ID="792" HasProperties="1" Mapping="24" Parent="819" Name="O" UserID="390" DisplayStyle="Line" XYZ="0.156125522397207,0.506618172596135,0.843171515664994" Connections="817,818" ForcefieldType="o2" Charge="-0.413" Components="O" Color="255,0,0,255">
							<Properties IsBackboneAtom="0" RelativeVelocity="0.0554412940869353,-0.116912595336885,-0.0152491853593128"/>
						</Atom3d>
						<Atom3d ID="793" HasProperties="1" Mapping="24" Parent="819" Name="H" UserID="391" DisplayStyle="Line" XYZ="0.165366438430967,0.511636414432234,0.862271607510569" Connections="818" ForcefieldType="h1o" Charge="0.41" Components="H" Color="255,255,255,255">
							<Properties IsBackboneAtom="0" RelativeVelocity="0.139356714476054,-0.451931595754572,0.052555874426976"/>
						</Atom3d>
						<Bond ID="794" Mapping="24" Parent="819" Connects="769,768"/>
						<Bond ID="795" Mapping="24" Parent="819" UserID="2" Connects="770,768"/>
						<Bond ID="796" Mapping="24" Parent="819" Connects="768,771"/>
						<Bond ID="797" Mapping="24" Parent="819" Connects="769,772"/>
						<Bond ID="798" Mapping="24" Parent="819" Connects="769,773" Type="Double"/>
						<Bond ID="799" Mapping="24" Parent="819" Connects="774,770"/>
						<Bond ID="800" Mapping="24" Parent="819" Connects="770,775"/>
						<Bond ID="801" Mapping="24" Parent="819" Connects="772,776"/>
						<Bond ID="802" Mapping="24" Parent="819" Connects="772,777"/>
						<Bond ID="803" Mapping="24" Parent="819" UserID="4" Connects="776,778"/>
						<Bond ID="804" Mapping="24" Parent="819" UserID="5" Connects="776,779"/>
						<Bond ID="805" Mapping="24" Parent="819" UserID="6" Connects="776,780"/>
						<Bond ID="806" Mapping="24" Parent="819" Connects="781,778"/>
						<Bond ID="807" Mapping="24" Parent="819" Connects="782,778"/>
						<Bond ID="808" Mapping="24" Parent="819" Connects="783,778"/>
						<Bond ID="809" Mapping="24" Parent="819" Connects="784,779"/>
						<Bond ID="810" Mapping="24" Parent="819" Connects="785,779"/>
						<Bond ID="811" Mapping="24" Parent="819" Connects="786,779"/>
						<Bond ID="812" Mapping="24" Parent="819" Connects="787,780"/>
						<Bond ID="813" Mapping="24" Parent="819" Connects="788,780"/>
						<Bond ID="814" Mapping="24" Parent="819" UserID="7" Connects="780,789"/>
						<Bond ID="815" Mapping="24" Parent="819" Connects="790,789" Type="Double"/>
						<Bond ID="816" Mapping="24" Parent="819" Connects="791,789" Type="Double"/>
						<Bond ID="817" Mapping="24" Parent="819" Connects="792,789"/>
						<Bond ID="818" Mapping="24" Parent="819" Connects="792,793"/>
						<RepeatUnit ID="819" Mapping="24" Parent="1088" Children="ci(51):51+768" FlipProbability="0" ChiralInversionProbability="0"/>
						<Bond ID="820" Mapping="24" Parent="1088" Connects="715,770"/>
						<Atom3d ID="821" HasProperties="1" Mapping="24" Parent="872" Name="C" UserID="392" DisplayStyle="Line" XYZ="0.266990012603773,0.35801835415512,0.75768148294917" Connections="847,848,849,926" ForcefieldType="c43" Charge="-0.053" Components="C" Color="255,0,255,255">
							<Properties IsBackboneAtom="1" RelativeVelocity="-0.100994740887503,0.0280321978054457,0.0537042946032135"/>
						</Atom3d>
						<Atom3d ID="822" HasProperties="1" Mapping="24" Parent="872" Name="C" UserID="393" DisplayStyle="Line" XYZ="0.232564001779711,0.359085675940311,0.748288334361654" Connections="847,850,851" ForcefieldType="c3&apos;" Charge="0.45" Components="C" Color="130,130,130,255">
							<Properties IsBackboneAtom="0" RelativeVelocity="-0.0731190253103492,0.122950993279997,-0.0739493094568689"/>
						</Atom3d>
						<Atom3d ID="823" HasProperties="1" Mapping="24" Parent="872" Name="C" UserID="394" DisplayStyle="Line" XYZ="0.277966730128095,0.391124954470044,0.760047417324462" Connections="852,848,853,873" ForcefieldType="c4" Charge="-0.106" Components="C" Color="255,0,255,255">
							<Properties IsBackboneAtom="1" RelativeVelocity="-0.0353325934118677,-0.0739279377198286,0.0587064379354875"/>
						</Atom3d>
						<Atom3d ID="824" HasProperties="1" Mapping="24" Parent="872" UserID="395" DisplayStyle="Line" XYZ="0.270864468358704,0.346876138483878,0.781262220513416" Connections="849" ForcefieldType="h1" Charge="0.053" Components="H" Color="255,255,255,255">
							<Properties IsBackboneAtom="0" RelativeVelocity="0.553602662345461,0.314014416402208,0.126431686763146"/>
						</Atom3d>
						<Atom3d ID="825" HasProperties="1" Mapping="24" Parent="872" Name="N" UserID="396" DisplayStyle="Line" XYZ="0.218562864461318,0.334601045106608,0.759493969934187" Connections="850,854,855" ForcefieldType="n3mh" Charge="-0.574" Components="N" Color="0,0,255,255">
							<Properties IsBackboneAtom="0" RelativeVelocity="0.0405536009258686,0.0103363848901244,0.213387950748596"/>
						</Atom3d>
						<Atom3d ID="826" HasProperties="1" Mapping="24" Parent="872" Name="O" UserID="397" DisplayStyle="Line" XYZ="0.220386521045736,0.379502058553858,0.733244836017096" Connections="851" ForcefieldType="o1=" Charge="-0.45" Components="O" Color="255,0,0,255">
							<Properties IsBackboneAtom="0" RelativeVelocity="-0.258512899332722,0.0853678652620286,-0.100451327272409"/>
						</Atom3d>
						<Atom3d ID="827" HasProperties="1" Mapping="24" Parent="872" Name="H" UserID="398" DisplayStyle="Line" XYZ="0.269999104513589,0.403425843776485,0.737983465080893" Connections="852" ForcefieldType="h1" Charge="0.053" Components="H" Color="255,255,255,255">
							<Properties IsBackboneAtom="0" RelativeVelocity="0.0619597474417923,-0.200227242844169,-0.0984121528340596"/>
						</Atom3d>
						<Atom3d ID="828" HasProperties="1" Mapping="24" Parent="872" UserID="399" DisplayStyle="Line" XYZ="0.304333369440904,0.392344382332369,0.760170779744726" Connections="853" ForcefieldType="h1" Charge="0.053" Components="H" Color="255,255,255,255">
							<Properties IsBackboneAtom="0" RelativeVelocity="-0.0705780998073842,0.623428099446644,-0.305388040853876"/>
						</Atom3d>
						<Atom3d ID="829" HasProperties="1" Mapping="24" Parent="872" Name="C" UserID="400" DisplayStyle="Line" XYZ="0.188693758398498,0.322582991556385,0.747900450599469" Connections="854,856,857,858" ForcefieldType="c4" Charge="0.223" Components="C" Color="130,130,130,255">
							<Properties IsBackboneAtom="0" RelativeVelocity="0.126074123092186,-0.0575019152622563,-0.124632763059323"/>
						</Atom3d>
						<Atom3d ID="830" HasProperties="1" Mapping="24" Parent="872" Name="H" UserID="401" DisplayStyle="Line" XYZ="0.231446001845993,0.31702225567347,0.768740433058605" Connections="855" ForcefieldType="h1n" Charge="0.351" Components="H" Color="255,255,255,255">
							<Properties IsBackboneAtom="0" RelativeVelocity="-0.0713643991136528,0.367983075328846,0.444977360431198"/>
						</Atom3d>
						<Atom3d ID="831" HasProperties="1" Mapping="24" Parent="872" Name="C" UserID="402" DisplayStyle="Line" XYZ="0.1620146122307,0.345657873748055,0.751353601141618" Connections="859,860,861,856" ForcefieldType="c4" Charge="-0.159" Components="C" Color="130,130,130,255">
							<Properties IsBackboneAtom="0" RelativeVelocity="-0.128814242260602,-0.087432373186859,-0.0152085898219795"/>
						</Atom3d>
						<Atom3d ID="832" HasProperties="1" Mapping="24" Parent="872" Name="C" UserID="403" DisplayStyle="Line" XYZ="0.188625408803021,0.31079160583058,0.714734864787248" Connections="862,863,864,857" ForcefieldType="c4" Charge="-0.159" Components="C" Color="130,130,130,255">
							<Properties IsBackboneAtom="0" RelativeVelocity="-0.0811630250721116,-0.0857311143628288,0.14314274615241"/>
						</Atom3d>
						<Atom3d ID="833" HasProperties="1" Mapping="24" Parent="872" Name="C" UserID="404" DisplayStyle="Line" XYZ="0.180380818691265,0.295215881376608,0.768453229070708" Connections="865,866,858,867" ForcefieldType="c4" Charge="-0.271" Components="C" Color="130,130,130,255">
							<Properties IsBackboneAtom="0" RelativeVelocity="0.0793515633898779,-0.0414559448263351,0.04809684096597"/>
						</Atom3d>
						<Atom3d ID="834" HasProperties="1" Mapping="24" Parent="872" Name="H" UserID="405" DisplayStyle="Line" XYZ="0.139193159374068,0.334699563082298,0.746576126741148" Connections="859" ForcefieldType="h1" Charge="0.053" Components="H" Color="255,255,255,255">
							<Properties IsBackboneAtom="0" RelativeVelocity="0.093169259969261,0.842623382824215,-0.309943987859481"/>
						</Atom3d>
						<Atom3d ID="835" HasProperties="1" Mapping="24" Parent="872" Name="H" UserID="406" DisplayStyle="Line" XYZ="0.159444773832548,0.351697492375782,0.775573287123514" Connections="860" ForcefieldType="h1" Charge="0.053" Components="H" Color="255,255,255,255">
							<Properties IsBackboneAtom="0" RelativeVelocity="-0.152469597223026,-0.29167993980564,-0.214166184547317"/>
						</Atom3d>
						<Atom3d ID="836" HasProperties="1" Mapping="24" Parent="872" Name="H" UserID="407" DisplayStyle="Line" XYZ="0.16440521074089,0.366424217995481,0.735851447845461" Connections="861" ForcefieldType="h1" Charge="0.053" Components="H" Color="255,255,255,255">
							<Properties IsBackboneAtom="0" RelativeVelocity="0.602179082130929,-0.0249356607361248,-0.451558117396025"/>
						</Atom3d>
						<Atom3d ID="837" HasProperties="1" Mapping="24" Parent="872" Name="H" UserID="408" DisplayStyle="Line" XYZ="0.199623940790439,0.329707403953411,0.701021398101053" Connections="862" ForcefieldType="h1" Charge="0.053" Components="H" Color="255,255,255,255">
							<Properties IsBackboneAtom="0" RelativeVelocity="-0.031827667729424,0.390111716668481,-0.28161835918039"/>
						</Atom3d>
						<Atom3d ID="838" HasProperties="1" Mapping="24" Parent="872" Name="H" UserID="409" DisplayStyle="Line" XYZ="0.163727187481484,0.307091818546752,0.708907116576201" Connections="863" ForcefieldType="h1" Charge="0.053" Components="H" Color="255,255,255,255">
							<Properties IsBackboneAtom="0" RelativeVelocity="0.36793243418551,-0.0601236182326339,0.623100416212697"/>
						</Atom3d>
						<Atom3d ID="839" HasProperties="1" Mapping="24" Parent="872" Name="H" UserID="410" DisplayStyle="Line" XYZ="0.201693850329606,0.289365282386922,0.709467910104467" Connections="864" ForcefieldType="h1" Charge="0.053" Components="H" Color="255,255,255,255">
							<Properties IsBackboneAtom="0" RelativeVelocity="0.128798175370787,-0.11826143076446,-0.686619170246407"/>
						</Atom3d>
						<Atom3d ID="840" HasProperties="1" Mapping="24" Parent="872" Name="H" UserID="411" DisplayStyle="Line" XYZ="0.202320387833423,0.279061307627555,0.768359280670601" Connections="865" ForcefieldType="h1" Charge="0.053" Components="H" Color="255,255,255,255">
							<Properties IsBackboneAtom="0" RelativeVelocity="0.551399069452559,-0.130573932218639,0.201816120570831"/>
						</Atom3d>
						<Atom3d ID="841" HasProperties="1" Mapping="24" Parent="872" Name="H" UserID="412" DisplayStyle="Line" XYZ="0.177057982320791,0.302807388473029,0.791045691388547" Connections="866" ForcefieldType="h1" Charge="0.053" Components="H" Color="255,255,255,255">
							<Properties IsBackboneAtom="0" RelativeVelocity="0.0873716167607519,-0.246729786399019,-0.620208532395568"/>
						</Atom3d>
						<Atom3d ID="842" HasProperties="1" Mapping="24" Parent="872" Name="S" UserID="413" DisplayStyle="Line" XYZ="0.148659455435192,0.270150837459989,0.765665504358062" Connections="868,869,870,867" ForcefieldType="s4=" Charge="1.138" Components="S" Color="255,235,0,255">
							<Properties IsBackboneAtom="0" RelativeVelocity="0.0558928028771645,0.0460756258678473,0.0597101675845466"/>
						</Atom3d>
						<Atom3d ID="843" HasProperties="1" Mapping="24" Parent="872" Name="O" UserID="414" DisplayStyle="Line" XYZ="0.135883134682061,0.266036275559756,0.735043972480753" Connections="868" ForcefieldType="o1=" Charge="-0.485" Components="O" Color="255,0,0,255">
							<Properties IsBackboneAtom="0" RelativeVelocity="-0.0159704840398888,-0.0839210659796705,-0.0319192893329187"/>
						</Atom3d>
						<Atom3d ID="844" HasProperties="1" Mapping="24" Parent="872" Name="O" UserID="415" DisplayStyle="Line" XYZ="0.154971361605761,0.242272872938305,0.78547142001946" Connections="869" ForcefieldType="o1=" Charge="-0.485" Components="O" Color="255,0,0,255">
							<Properties IsBackboneAtom="0" RelativeVelocity="-0.0412926500444177,0.0478482607272065,-0.0342565079498285"/>
						</Atom3d>
						<Atom3d ID="845" HasProperties="1" Mapping="24" Parent="872" Name="O" UserID="416" DisplayStyle="Line" XYZ="0.124234282199459,0.289214712560874,0.785674630759869" Connections="870,871" ForcefieldType="o2" Charge="-0.413" Components="O" Color="255,0,0,255">
							<Properties IsBackboneAtom="0" RelativeVelocity="0.0586193995204391,0.0120706845338494,0.0667105810981485"/>
						</Atom3d>
						<Atom3d ID="846" HasProperties="1" Mapping="24" Parent="872" Name="H" UserID="417" DisplayStyle="Line" XYZ="0.122871057307814,0.278290645652716,0.804510098860922" Connections="871" ForcefieldType="h1o" Charge="0.41" Components="H" Color="255,255,255,255">
							<Properties IsBackboneAtom="0" RelativeVelocity="0.0273201757603973,0.373331009957321,0.402860001363629"/>
						</Atom3d>
						<Bond ID="847" Mapping="24" Parent="872" Connects="822,821"/>
						<Bond ID="848" Mapping="24" Parent="872" UserID="2" Connects="823,821"/>
						<Bond ID="849" Mapping="24" Parent="872" Connects="821,824"/>
						<Bond ID="850" Mapping="24" Parent="872" Connects="822,825"/>
						<Bond ID="851" Mapping="24" Parent="872" Connects="822,826" Type="Double"/>
						<Bond ID="852" Mapping="24" Parent="872" Connects="827,823"/>
						<Bond ID="853" Mapping="24" Parent="872" Connects="823,828"/>
						<Bond ID="854" Mapping="24" Parent="872" Connects="825,829"/>
						<Bond ID="855" Mapping="24" Parent="872" Connects="825,830"/>
						<Bond ID="856" Mapping="24" Parent="872" UserID="4" Connects="829,831"/>
						<Bond ID="857" Mapping="24" Parent="872" UserID="5" Connects="829,832"/>
						<Bond ID="858" Mapping="24" Parent="872" UserID="6" Connects="829,833"/>
						<Bond ID="859" Mapping="24" Parent="872" Connects="834,831"/>
						<Bond ID="860" Mapping="24" Parent="872" Connects="835,831"/>
						<Bond ID="861" Mapping="24" Parent="872" Connects="836,831"/>
						<Bond ID="862" Mapping="24" Parent="872" Connects="837,832"/>
						<Bond ID="863" Mapping="24" Parent="872" Connects="838,832"/>
						<Bond ID="864" Mapping="24" Parent="872" Connects="839,832"/>
						<Bond ID="865" Mapping="24" Parent="872" Connects="840,833"/>
						<Bond ID="866" Mapping="24" Parent="872" Connects="841,833"/>
						<Bond ID="867" Mapping="24" Parent="872" UserID="7" Connects="833,842"/>
						<Bond ID="868" Mapping="24" Parent="872" Connects="843,842" Type="Double"/>
						<Bond ID="869" Mapping="24" Parent="872" Connects="844,842" Type="Double"/>
						<Bond ID="870" Mapping="24" Parent="872" Connects="845,842"/>
						<Bond ID="871" Mapping="24" Parent="872" Connects="845,846"/>
						<RepeatUnit ID="872" Mapping="24" Parent="1088" Children="ci(51):51+821" FlipProbability="0" ChiralInversionProbability="0"/>
						<Bond ID="873" Mapping="24" Parent="1088" Connects="768,823"/>
						<Atom3d ID="874" HasProperties="1" Mapping="24" Parent="925" Name="C" UserID="418" DisplayStyle="Line" XYZ="0.303638069015019,0.309784855082989,0.739217366452219" Connections="900,901,902,979" ForcefieldType="c43" Charge="-0.053" Components="C" Color="255,0,255,255">
							<Properties IsBackboneAtom="1" RelativeVelocity="-0.0010594286065453,-0.119246716282041,-0.00316410428395203"/>
						</Atom3d>
						<Atom3d ID="875" HasProperties="1" Mapping="24" Parent="925" Name="C" UserID="419" DisplayStyle="Line" XYZ="0.327947520741456,0.308869351707706,0.763580162741811" Connections="900,903,904" ForcefieldType="c3&apos;" Charge="0.45" Components="C" Color="130,130,130,255">
							<Properties IsBackboneAtom="0" RelativeVelocity="0.186573049660748,0.0732714176984459,0.058693434860063"/>
						</Atom3d>
						<Atom3d ID="876" HasProperties="1" Mapping="24" Parent="925" Name="C" UserID="420" DisplayStyle="Line" XYZ="0.28447996772984,0.341251030671398,0.731669944487629" Connections="905,901,906,926" ForcefieldType="c4" Charge="-0.106" Components="C" Color="255,0,255,255">
							<Properties IsBackboneAtom="1" RelativeVelocity="0.0573697274862269,-0.0330637122670807,0.199736849744782"/>
						</Atom3d>
						<Atom3d ID="877" HasProperties="1" Mapping="24" Parent="925" UserID="421" DisplayStyle="Line" XYZ="0.315325524365061,0.307520665215684,0.718291183310675" Connections="902" ForcefieldType="h1" Charge="0.053" Components="H" Color="255,255,255,255">
							<Properties IsBackboneAtom="0" RelativeVelocity="0.235096904472962,-0.0229126339389859,-0.0256506609316253"/>
						</Atom3d>
						<Atom3d ID="878" HasProperties="1" Mapping="24" Parent="925" Name="N" UserID="422" DisplayStyle="Line" XYZ="0.338630734972886,0.337627643752727,0.770735270600135" Connections="903,907,908" ForcefieldType="n3mh" Charge="-0.574" Components="N" Color="0,0,255,255">
							<Properties IsBackboneAtom="0" RelativeVelocity="-0.0303255843012236,-0.0473007874974689,0.0198952135146853"/>
						</Atom3d>
						<Atom3d ID="879" HasProperties="1" Mapping="24" Parent="925" Name="O" UserID="423" DisplayStyle="Line" XYZ="0.338769842383588,0.285058019621087,0.774218137123541" Connections="904" ForcefieldType="o1=" Charge="-0.45" Components="O" Color="255,0,0,255">
							<Properties IsBackboneAtom="0" RelativeVelocity="-0.0612770644645607,-0.0419379347130151,-0.016797248846976"/>
						</Atom3d>
						<Atom3d ID="880" HasProperties="1" Mapping="24" Parent="925" Name="H" UserID="424" DisplayStyle="Line" XYZ="0.303079231154817,0.356823254809388,0.722327170945568" Connections="905" ForcefieldType="h1" Charge="0.053" Components="H" Color="255,255,255,255">
							<Properties IsBackboneAtom="0" RelativeVelocity="0.367461819497738,-0.382309448162859,-0.762859661024402"/>
						</Atom3d>
						<Atom3d ID="881" HasProperties="1" Mapping="24" Parent="925" UserID="425" DisplayStyle="Line" XYZ="0.268439500864682,0.333102815174268,0.713602668191943" Connections="906" ForcefieldType="h1" Charge="0.053" Components="H" Color="255,255,255,255">
							<Properties IsBackboneAtom="0" RelativeVelocity="-0.378776256904662,0.439055203646581,-0.214382693082947"/>
						</Atom3d>
						<Atom3d ID="882" HasProperties="1" Mapping="24" Parent="925" Name="C" UserID="426" DisplayStyle="Line" XYZ="0.367739617061638,0.343009510979241,0.790002881436852" Connections="907,909,910,911" ForcefieldType="c4" Charge="0.223" Components="C" Color="130,130,130,255">
							<Properties IsBackboneAtom="0" RelativeVelocity="0.0370921334800326,0.00503190301515511,-0.134476852332491"/>
						</Atom3d>
						<Atom3d ID="883" HasProperties="1" Mapping="24" Parent="925" Name="H" UserID="427" DisplayStyle="Line" XYZ="0.330065626166274,0.355623768669959,0.757952169948775" Connections="908" ForcefieldType="h1n" Charge="0.351" Components="H" Color="255,255,255,255">
							<Properties IsBackboneAtom="0" RelativeVelocity="0.211080434467769,0.0673316147479369,0.41115991129785"/>
						</Atom3d>
						<Atom3d ID="884" HasProperties="1" Mapping="24" Parent="925" Name="C" UserID="428" DisplayStyle="Line" XYZ="0.356065925764659,0.355359802889189,0.82090141001201" Connections="912,913,914,909" ForcefieldType="c4" Charge="-0.159" Components="C" Color="130,130,130,255">
							<Properties IsBackboneAtom="0" RelativeVelocity="0.214355489304256,0.0495999783863944,0.0093900333614234"/>
						</Atom3d>
						<Atom3d ID="885" HasProperties="1" Mapping="24" Parent="925" Name="C" UserID="429" DisplayStyle="Line" XYZ="0.389016434066027,0.314327541743239,0.799147778837981" Connections="915,916,917,910" ForcefieldType="c4" Charge="-0.159" Components="C" Color="130,130,130,255">
							<Properties IsBackboneAtom="0" RelativeVelocity="0.120691899253927,-0.18310466153529,0.120158287220534"/>
						</Atom3d>
						<Atom3d ID="886" HasProperties="1" Mapping="24" Parent="925" Name="C" UserID="430" DisplayStyle="Line" XYZ="0.386629359409899,0.367166569967356,0.774250899489179" Connections="918,919,911,920" ForcefieldType="c4" Charge="-0.271" Components="C" Color="130,130,130,255">
							<Properties IsBackboneAtom="0" RelativeVelocity="-0.117421101900339,-0.0488814354234527,0.00362007441977934"/>
						</Atom3d>
						<Atom3d ID="887" HasProperties="1" Mapping="24" Parent="925" Name="H" UserID="431" DisplayStyle="Line" XYZ="0.344474701483177,0.33751991261528,0.834054249200864" Connections="912" ForcefieldType="h1" Charge="0.053" Components="H" Color="255,255,255,255">
							<Properties IsBackboneAtom="0" RelativeVelocity="0.392989206671553,0.350915807305382,0.308192172523631"/>
						</Atom3d>
						<Atom3d ID="888" HasProperties="1" Mapping="24" Parent="925" Name="H" UserID="432" DisplayStyle="Line" XYZ="0.376365766066836,0.364287659854685,0.835214967650439" Connections="913" ForcefieldType="h1" Charge="0.053" Components="H" Color="255,255,255,255">
							<Properties IsBackboneAtom="0" RelativeVelocity="-0.239937164416367,-0.22681545527756,0.707744156176339"/>
						</Atom3d>
						<Atom3d ID="889" HasProperties="1" Mapping="24" Parent="925" Name="H" UserID="433" DisplayStyle="Line" XYZ="0.340785800731352,0.376551071607914,0.816119680371134" Connections="914" ForcefieldType="h1" Charge="0.053" Components="H" Color="255,255,255,255">
							<Properties IsBackboneAtom="0" RelativeVelocity="0.0399355073027782,0.358394216410612,-0.134270897109615"/>
						</Atom3d>
						<Atom3d ID="890" HasProperties="1" Mapping="24" Parent="925" Name="H" UserID="434" DisplayStyle="Line" XYZ="0.396743084313764,0.299980200811839,0.780960227273723" Connections="915" ForcefieldType="h1" Charge="0.053" Components="H" Color="255,255,255,255">
							<Properties IsBackboneAtom="0" RelativeVelocity="-0.0221861218644159,0.137972370054649,-0.157375799882633"/>
						</Atom3d>
						<Atom3d ID="891" HasProperties="1" Mapping="24" Parent="925" Name="H" UserID="435" DisplayStyle="Line" XYZ="0.408674054989687,0.324335548998998,0.813837668380857" Connections="916" ForcefieldType="h1" Charge="0.053" Components="H" Color="255,255,255,255">
							<Properties IsBackboneAtom="0" RelativeVelocity="-0.0874742415127914,0.774886224857797,0.4749757625313"/>
						</Atom3d>
						<Atom3d ID="892" HasProperties="1" Mapping="24" Parent="925" Name="H" UserID="436" DisplayStyle="Line" XYZ="0.375031586690068,0.30153297189885,0.817334050359871" Connections="917" ForcefieldType="h1" Charge="0.053" Components="H" Color="255,255,255,255">
							<Properties IsBackboneAtom="0" RelativeVelocity="-0.183447042813228,0.136670859240266,0.171192417735662"/>
						</Atom3d>
						<Atom3d ID="893" HasProperties="1" Mapping="24" Parent="925" Name="H" UserID="437" DisplayStyle="Line" XYZ="0.393053518621078,0.354932696326462,0.753242515704334" Connections="918" ForcefieldType="h1" Charge="0.053" Components="H" Color="255,255,255,255">
							<Properties IsBackboneAtom="0" RelativeVelocity="0.364245427036619,-0.153406054631208,0.315274757953488"/>
						</Atom3d>
						<Atom3d ID="894" HasProperties="1" Mapping="24" Parent="925" Name="H" UserID="438" DisplayStyle="Line" XYZ="0.370303890437853,0.385724518750292,0.766133841304908" Connections="919" ForcefieldType="h1" Charge="0.053" Components="H" Color="255,255,255,255">
							<Properties IsBackboneAtom="0" RelativeVelocity="0.583939376568959,-0.2956162865277,-0.627293404994867"/>
						</Atom3d>
						<Atom3d ID="895" HasProperties="1" Mapping="24" Parent="925" Name="S" UserID="439" DisplayStyle="Line" XYZ="0.422067485497338,0.386574689181003,0.785118830558626" Connections="921,922,923,920" ForcefieldType="s4=" Charge="1.138" Components="S" Color="255,235,0,255">
							<Properties IsBackboneAtom="0" RelativeVelocity="-0.0581088912734781,-0.0302905763677533,-0.0862655979514179"/>
						</Atom3d>
						<Atom3d ID="896" HasProperties="1" Mapping="24" Parent="925" Name="O" UserID="440" DisplayStyle="Line" XYZ="0.428920855712487,0.413150812920667,0.766468999666314" Connections="921" ForcefieldType="o1=" Charge="-0.485" Components="O" Color="255,0,0,255">
							<Properties IsBackboneAtom="0" RelativeVelocity="0.181303221247513,-0.0201578637882041,-0.0722631695132673"/>
						</Atom3d>
						<Atom3d ID="897" HasProperties="1" Mapping="24" Parent="925" Name="O" UserID="441" DisplayStyle="Line" XYZ="0.426088357288782,0.385552926469858,0.818419164104947" Connections="922" ForcefieldType="o1=" Charge="-0.485" Components="O" Color="255,0,0,255">
							<Properties IsBackboneAtom="0" RelativeVelocity="-0.00378508418910907,0.143344889822134,0.0422116318516112"/>
						</Atom3d>
						<Atom3d ID="898" HasProperties="1" Mapping="24" Parent="925" Name="O" UserID="442" DisplayStyle="Line" XYZ="0.445584133343699,0.362372137250118,0.770697664099005" Connections="923,924" ForcefieldType="o2" Charge="-0.413" Components="O" Color="255,0,0,255">
							<Properties IsBackboneAtom="0" RelativeVelocity="0.122521557782877,-0.00520564651973267,0.0975822797585183"/>
						</Atom3d>
						<Atom3d ID="899" HasProperties="1" Mapping="24" Parent="925" Name="H" UserID="443" DisplayStyle="Line" XYZ="0.459753699277019,0.372159486489545,0.756766224371564" Connections="924" ForcefieldType="h1o" Charge="0.41" Components="H" Color="255,255,255,255">
							<Properties IsBackboneAtom="0" RelativeVelocity="0.371486682229731,-0.426076709119536,-0.110992886000921"/>
						</Atom3d>
						<Bond ID="900" Mapping="24" Parent="925" Connects="875,874"/>
						<Bond ID="901" Mapping="24" Parent="925" UserID="2" Connects="876,874"/>
						<Bond ID="902" Mapping="24" Parent="925" Connects="874,877"/>
						<Bond ID="903" Mapping="24" Parent="925" Connects="875,878"/>
						<Bond ID="904" Mapping="24" Parent="925" Connects="875,879" Type="Double"/>
						<Bond ID="905" Mapping="24" Parent="925" Connects="880,876"/>
						<Bond ID="906" Mapping="24" Parent="925" Connects="876,881"/>
						<Bond ID="907" Mapping="24" Parent="925" Connects="878,882"/>
						<Bond ID="908" Mapping="24" Parent="925" Connects="878,883"/>
						<Bond ID="909" Mapping="24" Parent="925" UserID="4" Connects="882,884"/>
						<Bond ID="910" Mapping="24" Parent="925" UserID="5" Connects="882,885"/>
						<Bond ID="911" Mapping="24" Parent="925" UserID="6" Connects="882,886"/>
						<Bond ID="912" Mapping="24" Parent="925" Connects="887,884"/>
						<Bond ID="913" Mapping="24" Parent="925" Connects="888,884"/>
						<Bond ID="914" Mapping="24" Parent="925" Connects="889,884"/>
						<Bond ID="915" Mapping="24" Parent="925" Connects="890,885"/>
						<Bond ID="916" Mapping="24" Parent="925" Connects="891,885"/>
						<Bond ID="917" Mapping="24" Parent="925" Connects="892,885"/>
						<Bond ID="918" Mapping="24" Parent="925" Connects="893,886"/>
						<Bond ID="919" Mapping="24" Parent="925" Connects="894,886"/>
						<Bond ID="920" Mapping="24" Parent="925" UserID="7" Connects="886,895"/>
						<Bond ID="921" Mapping="24" Parent="925" Connects="896,895" Type="Double"/>
						<Bond ID="922" Mapping="24" Parent="925" Connects="897,895" Type="Double"/>
						<Bond ID="923" Mapping="24" Parent="925" Connects="898,895"/>
						<Bond ID="924" Mapping="24" Parent="925" Connects="898,899"/>
						<RepeatUnit ID="925" Mapping="24" Parent="1088" Children="ci(51):51+874" FlipProbability="0" ChiralInversionProbability="0"/>
						<Bond ID="926" Mapping="24" Parent="1088" Connects="821,876"/>
						<Atom3d ID="927" HasProperties="1" Mapping="24" Parent="978" Name="C" UserID="444" DisplayStyle="Line" XYZ="0.280443133339854,0.255764896165393,0.765470057942997" Connections="953,954,955,1032" ForcefieldType="c43" Charge="-0.053" Components="C" Color="255,0,255,255">
							<Properties IsBackboneAtom="1" RelativeVelocity="-0.0917528464786581,-0.18969807964414,0.0184444249199635"/>
						</Atom3d>
						<Atom3d ID="928" HasProperties="1" Mapping="24" Parent="978" Name="C" UserID="445" DisplayStyle="Line" XYZ="0.268603185687831,0.268316200418595,0.794553485353893" Connections="953,956,957" ForcefieldType="c3&apos;" Charge="0.45" Components="C" Color="130,130,130,255">
							<Properties IsBackboneAtom="0" RelativeVelocity="0.00131717579286772,0.100453343865455,-0.119483173771574"/>
						</Atom3d>
						<Atom3d ID="929" HasProperties="1" Mapping="24" Parent="978" Name="C" UserID="446" DisplayStyle="Line" XYZ="0.281593086762175,0.281621072092012,0.739641331069555" Connections="958,954,959,979" ForcefieldType="c4" Charge="-0.106" Components="C" Color="255,0,255,255">
							<Properties IsBackboneAtom="1" RelativeVelocity="-0.00960964768494757,0.023466370469095,0.0922246124264403"/>
						</Atom3d>
						<Atom3d ID="930" HasProperties="1" Mapping="24" Parent="978" UserID="447" DisplayStyle="Line" XYZ="0.30191382272427,0.24347322213707,0.768411601815919" Connections="955" ForcefieldType="h1" Charge="0.053" Components="H" Color="255,255,255,255">
							<Properties IsBackboneAtom="0" RelativeVelocity="-0.490703640248113,0.483623371341132,0.568826217124813"/>
						</Atom3d>
						<Atom3d ID="931" HasProperties="1" Mapping="24" Parent="978" Name="N" UserID="448" DisplayStyle="Line" XYZ="0.28616745131163,0.260521536041038,0.816772815111186" Connections="956,960,961" ForcefieldType="n3mh" Charge="-0.574" Components="N" Color="0,0,255,255">
							<Properties IsBackboneAtom="0" RelativeVelocity="-0.0811228489937666,0.0284408038871005,-0.00349808087736156"/>
						</Atom3d>
						<Atom3d ID="932" HasProperties="1" Mapping="24" Parent="978" Name="O" UserID="449" DisplayStyle="Line" XYZ="0.245693258227348,0.28453622108801,0.796720780680426" Connections="957" ForcefieldType="o1=" Charge="-0.45" Components="O" Color="255,0,0,255">
							<Properties IsBackboneAtom="0" RelativeVelocity="-0.0802912663051855,0.0903033144238065,0.0148869253822293"/>
						</Atom3d>
						<Atom3d ID="933" HasProperties="1" Mapping="24" Parent="978" Name="H" UserID="450" DisplayStyle="Line" XYZ="0.258158228475901,0.29234069548352,0.739884178995004" Connections="958" ForcefieldType="h1" Charge="0.053" Components="H" Color="255,255,255,255">
							<Properties IsBackboneAtom="0" RelativeVelocity="0.954235037654926,0.109044215915911,-0.148974888619139"/>
						</Atom3d>
						<Atom3d ID="934" HasProperties="1" Mapping="24" Parent="978" UserID="451" DisplayStyle="Line" XYZ="0.284383426555431,0.269036776575573,0.717716334098869" Connections="959" ForcefieldType="h1" Charge="0.053" Components="H" Color="255,255,255,255">
							<Properties IsBackboneAtom="0" RelativeVelocity="0.190042669229541,-0.082438195674614,-0.125170038277154"/>
						</Atom3d>
						<Atom3d ID="935" HasProperties="1" Mapping="24" Parent="978" Name="C" UserID="452" DisplayStyle="Line" XYZ="0.284463902982593,0.275716894473589,0.847782880721263" Connections="960,962,963,964" ForcefieldType="c4" Charge="0.223" Components="C" Color="130,130,130,255">
							<Properties IsBackboneAtom="0" RelativeVelocity="-0.055424902982662,-0.002777875710403,-0.182213019195146"/>
						</Atom3d>
						<Atom3d ID="936" HasProperties="1" Mapping="24" Parent="978" Name="H" UserID="453" DisplayStyle="Line" XYZ="0.307369947480465,0.251293679101509,0.811324063245104" Connections="961" ForcefieldType="h1n" Charge="0.351" Components="H" Color="255,255,255,255">
							<Properties IsBackboneAtom="0" RelativeVelocity="-0.14896511370709,0.815852223027716,0.442300448208885"/>
						</Atom3d>
						<Atom3d ID="937" HasProperties="1" Mapping="24" Parent="978" Name="C" UserID="454" DisplayStyle="Line" XYZ="0.314573272960169,0.267896340338365,0.863519768818234" Connections="965,966,967,962" ForcefieldType="c4" Charge="-0.159" Components="C" Color="130,130,130,255">
							<Properties IsBackboneAtom="0" RelativeVelocity="0.042569163848908,-0.0147618757406523,-0.0324024545404894"/>
						</Atom3d>
						<Atom3d ID="938" HasProperties="1" Mapping="24" Parent="978" Name="C" UserID="455" DisplayStyle="Line" XYZ="0.280763310509633,0.312162892589548,0.847895579067394" Connections="968,969,970,963" ForcefieldType="c4" Charge="-0.159" Components="C" Color="130,130,130,255">
							<Properties IsBackboneAtom="0" RelativeVelocity="0.16307364798007,0.00671465392405548,-0.0566931282929795"/>
						</Atom3d>
						<Atom3d ID="939" HasProperties="1" Mapping="24" Parent="978" Name="C" UserID="456" DisplayStyle="Line" XYZ="0.25914823280695,0.26037909299811,0.867694951274262" Connections="971,972,964,973" ForcefieldType="c4" Charge="-0.271" Components="C" Color="130,130,130,255">
							<Properties IsBackboneAtom="0" RelativeVelocity="0.0349360699003842,0.00236801570634704,-0.0413360590846619"/>
						</Atom3d>
						<Atom3d ID="940" HasProperties="1" Mapping="24" Parent="978" Name="H" UserID="457" DisplayStyle="Line" XYZ="0.317522317013807,0.243284120159607,0.865889003269729" Connections="965" ForcefieldType="h1" Charge="0.053" Components="H" Color="255,255,255,255">
							<Properties IsBackboneAtom="0" RelativeVelocity="0.0527281539694273,-0.529115703706068,-0.155034141504473"/>
						</Atom3d>
						<Atom3d ID="941" HasProperties="1" Mapping="24" Parent="978" Name="H" UserID="458" DisplayStyle="Line" XYZ="0.336574610946476,0.279635534075098,0.850854862526177" Connections="966" ForcefieldType="h1" Charge="0.053" Components="H" Color="255,255,255,255">
							<Properties IsBackboneAtom="0" RelativeVelocity="0.246222786057731,0.641476653022154,-0.802290896751736"/>
						</Atom3d>
						<Atom3d ID="942" HasProperties="1" Mapping="24" Parent="978" Name="H" UserID="459" DisplayStyle="Line" XYZ="0.316347362137149,0.27822025493417,0.887270304396982" Connections="967" ForcefieldType="h1" Charge="0.053" Components="H" Color="255,255,255,255">
							<Properties IsBackboneAtom="0" RelativeVelocity="0.399415155241593,0.253569459384868,-0.21221725552526"/>
						</Atom3d>
						<Atom3d ID="943" HasProperties="1" Mapping="24" Parent="978" Name="H" UserID="460" DisplayStyle="Line" XYZ="0.285145435358786,0.320107456127092,0.870390347701119" Connections="968" ForcefieldType="h1" Charge="0.053" Components="H" Color="255,255,255,255">
							<Properties IsBackboneAtom="0" RelativeVelocity="-0.309689237710316,-0.219004236648666,-0.0843042472170862"/>
						</Atom3d>
						<Atom3d ID="944" HasProperties="1" Mapping="24" Parent="978" Name="H" UserID="461" DisplayStyle="Line" XYZ="0.258840999219786,0.319727105651526,0.834939222972073" Connections="969" ForcefieldType="h1" Charge="0.053" Components="H" Color="255,255,255,255">
							<Properties IsBackboneAtom="0" RelativeVelocity="0.158488203846056,0.192227580447624,0.0124838068362005"/>
						</Atom3d>
						<Atom3d ID="945" HasProperties="1" Mapping="24" Parent="978" Name="H" UserID="462" DisplayStyle="Line" XYZ="0.300068200485329,0.320658434704334,0.83448899560159" Connections="970" ForcefieldType="h1" Charge="0.053" Components="H" Color="255,255,255,255">
							<Properties IsBackboneAtom="0" RelativeVelocity="0.323440706245691,0.234657565504088,-0.0927931693372977"/>
						</Atom3d>
						<Atom3d ID="946" HasProperties="1" Mapping="24" Parent="978" Name="H" UserID="463" DisplayStyle="Line" XYZ="0.260816045416457,0.235396026812409,0.868642824040372" Connections="971" ForcefieldType="h1" Charge="0.053" Components="H" Color="255,255,255,255">
							<Properties IsBackboneAtom="0" RelativeVelocity="-0.553162791247629,0.642031496457795,-0.15560260192829"/>
						</Atom3d>
						<Atom3d ID="947" HasProperties="1" Mapping="24" Parent="978" Name="H" UserID="464" DisplayStyle="Line" XYZ="0.260938792062277,0.268212649326329,0.890400877767162" Connections="972" ForcefieldType="h1" Charge="0.053" Components="H" Color="255,255,255,255">
							<Properties IsBackboneAtom="0" RelativeVelocity="-0.0188155954515275,-0.141319429736613,-0.885843264090958"/>
						</Atom3d>
						<Atom3d ID="948" HasProperties="1" Mapping="24" Parent="978" Name="S" UserID="465" DisplayStyle="Line" XYZ="0.21842629474763,0.261595029512332,0.862783854903333" Connections="974,975,976,973" ForcefieldType="s4=" Charge="1.138" Components="S" Color="255,235,0,255">
							<Properties IsBackboneAtom="0" RelativeVelocity="0.00477365389174348,0.040210476028316,-0.00488083513463994"/>
						</Atom3d>
						<Atom3d ID="949" HasProperties="1" Mapping="24" Parent="978" Name="O" UserID="466" DisplayStyle="Line" XYZ="0.208721045455038,0.243627444886685,0.836478097683211" Connections="974" ForcefieldType="o1=" Charge="-0.485" Components="O" Color="255,0,0,255">
							<Properties IsBackboneAtom="0" RelativeVelocity="-0.0910589670478125,-0.0683052438425551,0.0425567080852908"/>
						</Atom3d>
						<Atom3d ID="950" HasProperties="1" Mapping="24" Parent="978" Name="O" UserID="467" DisplayStyle="Line" XYZ="0.202325438654497,0.25880092815157,0.891633730793375" Connections="975" ForcefieldType="o1=" Charge="-0.485" Components="O" Color="255,0,0,255">
							<Properties IsBackboneAtom="0" RelativeVelocity="-0.13168169376316,-0.0826127249673873,0.0772971372421681"/>
						</Atom3d>
						<Atom3d ID="951" HasProperties="1" Mapping="24" Parent="978" Name="O" UserID="468" DisplayStyle="Line" XYZ="0.211464302063315,0.295396866426028,0.85008855561697" Connections="976,977" ForcefieldType="o2" Charge="-0.413" Components="O" Color="255,0,0,255">
							<Properties IsBackboneAtom="0" RelativeVelocity="0.0983299816143887,-0.0803589278097031,-0.0942552706547055"/>
						</Atom3d>
						<Atom3d ID="952" HasProperties="1" Mapping="24" Parent="978" Name="H" UserID="469" DisplayStyle="Line" XYZ="0.216050187268507,0.297368973293351,0.829011148640734" Connections="977" ForcefieldType="h1o" Charge="0.41" Components="H" Color="255,255,255,255">
							<Properties IsBackboneAtom="0" RelativeVelocity="0.139701201163691,0.0208136202076826,-0.0388000845711513"/>
						</Atom3d>
						<Bond ID="953" Mapping="24" Parent="978" Connects="928,927"/>
						<Bond ID="954" Mapping="24" Parent="978" UserID="2" Connects="929,927"/>
						<Bond ID="955" Mapping="24" Parent="978" Connects="927,930"/>
						<Bond ID="956" Mapping="24" Parent="978" Connects="928,931"/>
						<Bond ID="957" Mapping="24" Parent="978" Connects="928,932" Type="Double"/>
						<Bond ID="958" Mapping="24" Parent="978" Connects="933,929"/>
						<Bond ID="959" Mapping="24" Parent="978" Connects="929,934"/>
						<Bond ID="960" Mapping="24" Parent="978" Connects="931,935"/>
						<Bond ID="961" Mapping="24" Parent="978" Connects="931,936"/>
						<Bond ID="962" Mapping="24" Parent="978" UserID="4" Connects="935,937"/>
						<Bond ID="963" Mapping="24" Parent="978" UserID="5" Connects="935,938"/>
						<Bond ID="964" Mapping="24" Parent="978" UserID="6" Connects="935,939"/>
						<Bond ID="965" Mapping="24" Parent="978" Connects="940,937"/>
						<Bond ID="966" Mapping="24" Parent="978" Connects="941,937"/>
						<Bond ID="967" Mapping="24" Parent="978" Connects="942,937"/>
						<Bond ID="968" Mapping="24" Parent="978" Connects="943,938"/>
						<Bond ID="969" Mapping="24" Parent="978" Connects="944,938"/>
						<Bond ID="970" Mapping="24" Parent="978" Connects="945,938"/>
						<Bond ID="971" Mapping="24" Parent="978" Connects="946,939"/>
						<Bond ID="972" Mapping="24" Parent="978" Connects="947,939"/>
						<Bond ID="973" Mapping="24" Parent="978" UserID="7" Connects="939,948"/>
						<Bond ID="974" Mapping="24" Parent="978" Connects="949,948" Type="Double"/>
						<Bond ID="975" Mapping="24" Parent="978" Connects="950,948" Type="Double"/>
						<Bond ID="976" Mapping="24" Parent="978" Connects="951,948"/>
						<Bond ID="977" Mapping="24" Parent="978" Connects="951,952"/>
						<RepeatUnit ID="978" Mapping="24" Parent="1088" Children="ci(51):51+927" FlipProbability="0" ChiralInversionProbability="0"/>
						<Bond ID="979" Mapping="24" Parent="1088" Connects="874,929"/>
						<Atom3d ID="980" HasProperties="1" Mapping="24" Parent="1031" Name="C" UserID="470" DisplayStyle="Line" XYZ="0.239777063741099,0.207358400235412,0.767115429481861" Connections="1006,1007,1008,1087" ForcefieldType="c43" Charge="-0.053" Components="C" Color="255,0,255,255">
							<Properties IsBackboneAtom="1" RelativeVelocity="-0.213483520820826,0.018982033559062,0.0517404222951884"/>
						</Atom3d>
						<Atom3d ID="981" HasProperties="1" Mapping="24" Parent="1031" Name="C" UserID="471" DisplayStyle="Line" XYZ="0.216476676149675,0.194912639993681,0.743185168419904" Connections="1006,1009,1010" ForcefieldType="c3&apos;" Charge="0.45" Components="C" Color="130,130,130,255">
							<Properties IsBackboneAtom="0" RelativeVelocity="-0.234936198817482,0.0246587496912072,0.0344282842857355"/>
						</Atom3d>
						<Atom3d ID="982" HasProperties="1" Mapping="24" Parent="1031" Name="C" UserID="472" DisplayStyle="Line" XYZ="0.256994544288584,0.233319769161764,0.749415644282105" Connections="1011,1007,1012,1032" ForcefieldType="c4" Charge="-0.106" Components="C" Color="255,0,255,255">
							<Properties IsBackboneAtom="1" RelativeVelocity="0.00539217160889085,0.231075001289871,0.0174280185158033"/>
						</Atom3d>
						<Atom3d ID="983" HasProperties="1" Mapping="24" Parent="1031" UserID="473" DisplayStyle="Line" XYZ="0.224255093533002,0.217622862099409,0.784374570182686" Connections="1008" ForcefieldType="h1" Charge="0.053" Components="H" Color="255,255,255,255">
							<Properties IsBackboneAtom="0" RelativeVelocity="0.205469882552719,0.0908184524996835,0.0959685506930488"/>
						</Atom3d>
						<Atom3d ID="984" HasProperties="1" Mapping="24" Parent="1031" Name="N" UserID="474" DisplayStyle="Line" XYZ="0.227960161922769,0.173337437590066,0.72291778367319" Connections="1009,1013,1014" ForcefieldType="n3mh" Charge="-0.574" Components="N" Color="0,0,255,255">
							<Properties IsBackboneAtom="0" RelativeVelocity="0.0573497480527834,-0.0643692177899542,-0.0227943242995906"/>
						</Atom3d>
						<Atom3d ID="985" HasProperties="1" Mapping="24" Parent="1031" Name="O" UserID="475" DisplayStyle="Line" XYZ="0.191507727100559,0.207185988015516,0.737247950776311" Connections="1010" ForcefieldType="o1=" Charge="-0.45" Components="O" Color="255,0,0,255">
							<Properties IsBackboneAtom="0" RelativeVelocity="-0.00890169799536599,-0.167477092955253,0.150854000607259"/>
						</Atom3d>
						<Atom3d ID="986" HasProperties="1" Mapping="24" Parent="1031" Name="H" UserID="476" DisplayStyle="Line" XYZ="0.237826687249384,0.246383012993515,0.737874491291937" Connections="1011" ForcefieldType="h1" Charge="0.053" Components="H" Color="255,255,255,255">
							<Properties IsBackboneAtom="0" RelativeVelocity="-0.270355063642758,0.177190115252085,0.183309499551804"/>
						</Atom3d>
						<Atom3d ID="987" HasProperties="1" Mapping="24" Parent="1031" UserID="477" DisplayStyle="Line" XYZ="0.268485501387255,0.221281384756231,0.730457262823589" Connections="1012" ForcefieldType="h1" Charge="0.053" Components="H" Color="255,255,255,255">
							<Properties IsBackboneAtom="0" RelativeVelocity="-0.590295201310058,0.0837912565786521,0.601643521149924"/>
						</Atom3d>
						<Atom3d ID="988" HasProperties="1" Mapping="24" Parent="1031" Name="C" UserID="478" DisplayStyle="Line" XYZ="0.210343455238545,0.160017344062273,0.697067342843425" Connections="1013,1015,1016,1017" ForcefieldType="c4" Charge="0.223" Components="C" Color="130,130,130,255">
							<Properties IsBackboneAtom="0" RelativeVelocity="-0.000445237510390141,-0.304338240163913,-0.145725912849713"/>
						</Atom3d>
						<Atom3d ID="989" HasProperties="1" Mapping="24" Parent="1031" Name="H" UserID="479" DisplayStyle="Line" XYZ="0.249623589394376,0.166495765288835,0.724820909640614" Connections="1014" ForcefieldType="h1n" Charge="0.351" Components="H" Color="255,255,255,255">
							<Properties IsBackboneAtom="0" RelativeVelocity="0.0884792270763415,0.759395814433932,0.441873282890787"/>
						</Atom3d>
						<Atom3d ID="990" HasProperties="1" Mapping="24" Parent="1031" Name="C" UserID="480" DisplayStyle="Line" XYZ="0.230979152235236,0.129674216084481,0.690495378022431" Connections="1018,1019,1020,1015" ForcefieldType="c4" Charge="-0.159" Components="C" Color="130,130,130,255">
							<Properties IsBackboneAtom="0" RelativeVelocity="-0.0431662695277588,0.0558202414626592,0.0671068359693841"/>
						</Atom3d>
						<Atom3d ID="991" HasProperties="1" Mapping="24" Parent="1031" Name="C" UserID="481" DisplayStyle="Line" XYZ="0.176217628312173,0.152693787739262,0.702358622919892" Connections="1021,1022,1023,1016" ForcefieldType="c4" Charge="-0.159" Components="C" Color="130,130,130,255">
							<Properties IsBackboneAtom="0" RelativeVelocity="0.0843448360955156,0.0403887772685444,-0.0687485468344081"/>
[truncated: 32,934 more rows]

## Sheet: A2N
<?xml version="1.0" encoding="latin1"?>
<!DOCTYPE XSD []>
<XSD Version="19.1" WrittenBy="Materials Studio 19.1">
	<AtomisticTreeRoot ID="1" NumProperties="62" HasProperties="1" NumChildren="2">
		<Property Name="AngleAxisType" DefinedOn="AngleBetweenPlanesBender" Type="Enumerated"/>
		<Property Name="AngleEnergy" DefinedOn="ClassicalEnergyHolder" Type="Double"/>
		<Property Name="BeadDocumentID" DefinedOn="MesoMoleculeSet" Type="String"/>
		<Property Name="BendBendEnergy" DefinedOn="ClassicalEnergyHolder" Type="Double"/>
		<Property Name="BendTorsionBendEnergy" DefinedOn="ClassicalEnergyHolder" Type="Double"/>
		<Property Name="BondEnergy" DefinedOn="ClassicalEnergyHolder" Type="Double"/>
		<Property Name="EFGAsymmetry" DefinedOn="Atom" Type="Double"/>
		<Property Name="EFGQuadrupolarCoupling" DefinedOn="Atom" Type="Double"/>
		<Property Name="ElectrostaticEnergy" DefinedOn="ClassicalEnergyHolder" Type="Double"/>
		<Property Name="FaceMillerIndex" DefinedOn="GrowthFace" Type="MillerIndex"/>
		<Property Name="FacetTransparency" DefinedOn="GrowthFace" Type="Float"/>
		<Property Name="FermiLevel" DefinedOn="ScalarFieldBase" Type="Double"/>
		<Property Name="Force" DefinedOn="Matter" Type="CoDirection"/>
		<Property Name="FrameFilter" DefinedOn="Trajectory" Type="String"/>
		<Property Name="HarmonicForceConstant" DefinedOn="HarmonicRestraint" Type="Double"/>
		<Property Name="HarmonicMinimum" DefinedOn="HarmonicRestraint" Type="Double"/>
		<Property Name="HydrogenBondEnergy" DefinedOn="ClassicalEnergyHolder" Type="Double"/>
		<Property Name="ImportOrder" DefinedOn="Bondable" Type="UnsignedInteger"/>
		<Property Name="InversionEnergy" DefinedOn="ClassicalEnergyHolder" Type="Double"/>
		<Property Name="IsBackboneAtom" DefinedOn="Atom" Type="Boolean"/>
		<Property Name="IsChiralCenter" DefinedOn="Atom" Type="Boolean"/>
		<Property Name="IsOutOfPlane" DefinedOn="Atom" Type="Boolean"/>
		<Property Name="IsRepeatArrowVisible" DefinedOn="ElectrodeWire" Type="Boolean"/>
		<Property Name="KineticEnergy" DefinedOn="ClassicalEnergyHolder" Type="Double"/>
		<Property Name="LineExtentPadding" DefinedOn="BestFitLineMonitor" Type="Double"/>
		<Property Name="LinkageGroupName" DefinedOn="Linkage" Type="String"/>
		<Property Name="ListIdentifier" DefinedOn="PropertyList" Type="String"/>
		<Property Name="NMRShielding" DefinedOn="Atom" Type="Double"/>
		<Property Name="NonBondEnergy" DefinedOn="ClassicalEnergyHolder" Type="Double"/>
		<Property Name="NormalMode" DefinedOn="Bondable" Type="Direction"/>
		<Property Name="NormalModeFrequency" DefinedOn="Bondable" Type="Double"/>
		<Property Name="NumScanSteps" DefinedOn="LinearScan" Type="UnsignedInteger"/>
		<Property Name="OrbitalCutoffRadius" DefinedOn="Bondable" Type="Double"/>
		<Property Name="PlaneExtentPadding" DefinedOn="BestFitPlaneMonitor" Type="Double"/>
		<Property Name="PotentialEnergy" DefinedOn="ClassicalEnergyHolder" Type="Double"/>
		<Property Name="QuantizationValue" DefinedOn="ScalarFieldBase" Type="Double"/>
		<Property Name="RelativeVelocity" DefinedOn="Matter" Type="Direction"/>
		<Property Name="RepeatArrowScale" DefinedOn="ElectrodeWire" Type="Float"/>
		<Property Name="RestraintEnergy" DefinedOn="ClassicalEnergyHolder" Type="Double"/>
		<Property Name="ScanEnd" DefinedOn="LinearScan" Type="Double"/>
		<Property Name="ScanStart" DefinedOn="LinearScan" Type="Double"/>
		<Property Name="SeparatedStretchStretchEnergy" DefinedOn="ClassicalEnergyHolder" Type="Double"/>
		<Property Name="ServerDipoleMoment" DefinedOn="MatterGroupProperties" Type="Direction"/>
		<Property Name="SimulationStep" DefinedOn="Trajectory" Type="Integer"/>
		<Property Name="SpinQuantizationDirection" DefinedOn="Atom" Type="Direction"/>
		<Property Name="Stiffness" DefinedOn="SymmetryMatterHessian" Type="Matrix6x6"/>
		<Property Name="StretchBendStretchEnergy" DefinedOn="ClassicalEnergyHolder" Type="Double"/>
		<Property Name="StretchStretchEnergy" DefinedOn="ClassicalEnergyHolder" Type="Double"/>
		<Property Name="StretchTorsionStretchEnergy" DefinedOn="ClassicalEnergyHolder" Type="Double"/>
		<Property Name="Temperature" DefinedOn="ClassicalEnergyHolder" Type="Double"/>
		<Property Name="ThreeBodyNonBondEnergy" DefinedOn="ClassicalEnergyHolder" Type="Double"/>
		<Property Name="TorsionBendBendEnergy" DefinedOn="ClassicalEnergyHolder" Type="Double"/>
		<Property Name="TorsionEnergy" DefinedOn="ClassicalEnergyHolder" Type="Double"/>
		<Property Name="TorsionStretchEnergy" DefinedOn="ClassicalEnergyHolder" Type="Double"/>
		<Property Name="TotalEnergy" DefinedOn="ClassicalEnergyHolder" Type="Double"/>
		<Property Name="Units" DefinedOn="ScalarFieldBase" Type="String"/>
		<Property Name="ValenceCrossTermEnergy" DefinedOn="ClassicalEnergyHolder" Type="Double"/>
		<Property Name="ValenceDiagonalEnergy" DefinedOn="ClassicalEnergyHolder" Type="Double"/>
		<Property Name="VanDerWaalsEnergy" DefinedOn="ClassicalEnergyHolder" Type="Double"/>
		<Property Name="_ServerAtomNames" DefinedOn="IndexProvider" Type="String"/>
		<Property Name="_Stress" DefinedOn="MatterSymmetrySystem" Type="Matrix"/>
		<Property Name="_TrajectoryStress" DefinedOn="MatterSymmetrySystem" Type="Matrix"/>
		<Properties TotalEnergy="-46665.5915618457" KineticEnergy="11224.4778152509" PotentialEnergy="-57890.0693770966" ValenceDiagonalEnergy="7739.65831660401" BondEnergy="5572.11137303922" AngleEnergy="10371.3395972136" TorsionEnergy="-8313.51602901547" InversionEnergy="109.723375366639" ValenceCrossTermEnergy="-2385.29382050443" StretchStretchEnergy="3.41674305532406" StretchBendStretchEnergy="-174.4…
		<SymmetrySystem ID="2" HasProperties="1" Mapping="3" Children="ci(317):317+4" Normalized="1" OverspecificationTolerance="0.01" PeriodicDisplayType="In-Cell" HasSymmetryHistory="1">
			<Properties _TrajectoryStress="5.84632187249744e-006,1.36684670823235e-005,8.56925024620311e-006,1.36684670823235e-005,7.91714675773767e-006,-2.23432570127274e-005,8.56925024620311e-006,-2.23432570127274e-005,-1.45811526540695e-005"/>
			<MappingSet ID="321" SymmetryDefinition="4" ActiveSystem="2" NumFamilies="1" OwnsTotalConstraintMapping="1" TotalConstraintMapping="3">
				<MappingFamily ID="322" NumImageMappings="16">
					<IdentityMapping ID="323" Element="1,0,0,0,0,1,0,0,0,0,1,0" Constraint="1,0,0,0,0,1,0,0,0,0,1,0" MappedObjects="ci(26175):1064+324,5,1064+1388,6,1064+2452,7,1064+3516,8,1064+4580,9,1064+5644,10,1064+6708,11,1064+7772,12,1064+8836,13,1064+9900,14,1064+10964,15,1064+12028,16,1064+13092,17,1064+14156,18,1064+15220,19,33+16284,20,33+16317,21,33+16350,22,33+16383,23,33+16416,24,33+16449,25,33+16482,26…
						<Atom3d ID="324" HasProperties="1" Mapping="323" Parent="377" Name="C" UserID="1" DisplayStyle="Line" XYZ="0.0397444970896761,0.399615537585704,0.0862091317082323" Connections="351,352,353,430" ForcefieldType="c43" Charge="-0.053" Components="C" Color="255,0,255,255">
							<Properties IsBackboneAtom="1" RelativeVelocity="-0.128400174342263,0.0141431114344168,0.0107210815618753"/>
						</Atom3d>
						<Atom3d ID="325" HasProperties="1" Mapping="323" Parent="377" Name="C" UserID="2" DisplayStyle="Line" XYZ="0.00930951209178175,0.410525456870734,0.0873305939349574" Connections="351,354,355" ForcefieldType="c3&apos;" Charge="0.45" Components="C" Color="130,130,130,255">
							<Properties IsBackboneAtom="0" RelativeVelocity="-0.0592548219950851,0.00833377419573172,-0.00852531147659394"/>
						</Atom3d>
						<Atom3d ID="326" HasProperties="1" Mapping="323" Parent="377" Name="C" UserID="3" DisplayStyle="Line" XYZ="0.0407711676849824,0.368829440912124,0.0898631044031306" Connections="356,357,352,358" ForcefieldType="c4" Charge="-0.159" Components="C" Color="255,0,255,255">
							<Properties IsBackboneAtom="1" RelativeVelocity="-0.0216062285675403,-0.128558519617706,0.0516506394074322"/>
						</Atom3d>
						<Atom3d ID="327" HasProperties="1" Mapping="323" Parent="377" UserID="4" DisplayStyle="Line" XYZ="0.0485972199140031,0.406708210641643,0.0648133772495363" Connections="353" ForcefieldType="h1" Charge="0.053" Components="H" Color="255,255,255,255">
							<Properties IsBackboneAtom="0" RelativeVelocity="0.0896611013682873,-0.302275181497254,0.372445872153416"/>
						</Atom3d>
						<Atom3d ID="328" HasProperties="1" Mapping="323" Parent="377" Name="N" UserID="5" DisplayStyle="Line" XYZ="0.00774218995985975,0.436975647977268,0.0816789871395482" Connections="354,359,360" ForcefieldType="n3mh" Charge="-0.574" Components="N" Color="0,0,255,255">
							<Properties IsBackboneAtom="0" RelativeVelocity="-0.0501040146387302,-0.133146502197758,-0.161452136988478"/>
						</Atom3d>
						<Atom3d ID="329" HasProperties="1" Mapping="323" Parent="377" Name="O" UserID="6" DisplayStyle="Line" XYZ="-0.0108009235182665,0.396371048394536,0.0887122248763078" Connections="355" ForcefieldType="o1=" Charge="-0.45" Components="O" Color="255,0,0,255">
							<Properties IsBackboneAtom="0" RelativeVelocity="0.0352903748531619,-0.0593021033873503,0.00966565948013537"/>
						</Atom3d>
						<Atom3d ID="330" HasProperties="1" Mapping="323" Parent="377" Name="H" UserID="7" DisplayStyle="Line" XYZ="0.031394528685851,0.362414567247487,0.110183904795775" Connections="356" ForcefieldType="h1" Charge="0.053" Components="H" Color="255,255,255,255">
							<Properties IsBackboneAtom="0" RelativeVelocity="0.418142985124536,0.0650222661520002,-0.0611693036534952"/>
						</Atom3d>
						<Atom3d ID="331" HasProperties="1" Mapping="323" Parent="377" Name="H" UserID="8" DisplayStyle="Line" XYZ="0.0284886199364813,0.358886708664924,0.0743472437507878" Connections="357" ForcefieldType="h1" Charge="0.053" Components="H" Color="255,255,255,255">
							<Properties IsBackboneAtom="1" RelativeVelocity="0.366959666863412,-0.0458243624685538,-0.290224517950305"/>
						</Atom3d>
						<Atom3d ID="332" HasProperties="1" Mapping="323" Parent="377" UserID="9" DisplayStyle="Line" XYZ="0.0623528054427327,0.36251342207956,0.088723954741064" Connections="358" ForcefieldType="h1" Charge="0.053" Components="H" Color="255,255,255,255">
							<Properties IsBackboneAtom="0" RelativeVelocity="0.305167358167418,0.452233528917937,-0.244976999446943"/>
						</Atom3d>
						<Atom3d ID="333" HasProperties="1" Mapping="323" Parent="377" Name="C" UserID="10" DisplayStyle="Line" XYZ="-0.0178896567610572,0.449939589981058,0.0732675207264413" Connections="359,361,362,363" ForcefieldType="c4" Charge="0.223" Components="C" Color="130,130,130,255">
							<Properties IsBackboneAtom="0" RelativeVelocity="0.19607021057664,-0.102695004013839,-0.17104016731045"/>
						</Atom3d>
						<Atom3d ID="334" HasProperties="1" Mapping="323" Parent="377" Name="H" UserID="11" DisplayStyle="Line" XYZ="0.0247738782986907,0.446213033062284,0.0748377016725348" Connections="360" ForcefieldType="h1n" Charge="0.351" Components="H" Color="255,255,255,255">
							<Properties IsBackboneAtom="0" RelativeVelocity="0.00469774019793145,-0.293332477010884,-0.179412307068029"/>
						</Atom3d>
						<Atom3d ID="335" HasProperties="1" Mapping="323" Parent="377" Name="C" UserID="12" DisplayStyle="Line" XYZ="-0.0093562582258959,0.478278780960274,0.0626571246013043" Connections="364,365,366,361" ForcefieldType="c4" Charge="-0.159" Components="C" Color="130,130,130,255">
							<Properties IsBackboneAtom="0" RelativeVelocity="-0.0502081712176778,0.0335298322354227,-0.0347492606716195"/>
						</Atom3d>
						<Atom3d ID="336" HasProperties="1" Mapping="323" Parent="377" Name="C" UserID="13" DisplayStyle="Line" XYZ="-0.0343889970953141,0.434261001695398,0.0506315274056868" Connections="367,368,369,362" ForcefieldType="c4" Charge="-0.159" Components="C" Color="130,130,130,255">
							<Properties IsBackboneAtom="0" RelativeVelocity="-0.0180590236777749,0.0633898253134077,-0.0149195773560311"/>
						</Atom3d>
						<Atom3d ID="337" HasProperties="1" Mapping="323" Parent="377" Name="C" UserID="14" DisplayStyle="Line" XYZ="-0.0366388033130881,0.452126248148593,0.0991717963254602" Connections="370,371,363,372" ForcefieldType="c4" Charge="-0.271" Components="C" Color="130,130,130,255">
							<Properties IsBackboneAtom="0" RelativeVelocity="0.0497599219154659,-0.0864022659551634,0.0212183474838129"/>
						</Atom3d>
						<Atom3d ID="338" HasProperties="1" Mapping="323" Parent="377" Name="H" UserID="15" DisplayStyle="Line" XYZ="0.00188346210506622,0.491899784399595,0.0767951885600788" Connections="364" ForcefieldType="h1" Charge="0.053" Components="H" Color="255,255,255,255">
							<Properties IsBackboneAtom="0" RelativeVelocity="0.797628680691224,-0.375432724278245,0.0760474696771498"/>
						</Atom3d>
						<Atom3d ID="339" HasProperties="1" Mapping="323" Parent="377" Name="H" UserID="16" DisplayStyle="Line" XYZ="0.000698574946610935,0.47749518118752,0.0426472059458631" Connections="365" ForcefieldType="h1" Charge="0.053" Components="H" Color="255,255,255,255">
							<Properties IsBackboneAtom="0" RelativeVelocity="-0.227353291932492,0.022464182371391,-0.343820185750364"/>
						</Atom3d>
						<Atom3d ID="340" HasProperties="1" Mapping="323" Parent="377" Name="H" UserID="17" DisplayStyle="Line" XYZ="-0.0294425634511473,0.488130583225684,0.0591887137549931" Connections="366" ForcefieldType="h1" Charge="0.053" Components="H" Color="255,255,255,255">
							<Properties IsBackboneAtom="0" RelativeVelocity="0.548153469167114,0.206174709099382,-0.355364227649447"/>
						</Atom3d>
						<Atom3d ID="341" HasProperties="1" Mapping="323" Parent="377" Name="H" UserID="18" DisplayStyle="Line" XYZ="-0.0239449494263844,0.433331579378965,0.0306779291757001" Connections="367" ForcefieldType="h1" Charge="0.053" Components="H" Color="255,255,255,255">
							<Properties IsBackboneAtom="0" RelativeVelocity="0.335248381208197,0.290605074140967,-0.0338099640749621"/>
						</Atom3d>
						<Atom3d ID="342" HasProperties="1" Mapping="323" Parent="377" Name="H" UserID="19" DisplayStyle="Line" XYZ="-0.0513168358391726,0.446581169294992,0.0448115042414072" Connections="368" ForcefieldType="h1" Charge="0.053" Components="H" Color="255,255,255,255">
							<Properties IsBackboneAtom="0" RelativeVelocity="-0.167948595358344,-0.122403113208131,0.138067375571979"/>
						</Atom3d>
						<Atom3d ID="343" HasProperties="1" Mapping="323" Parent="377" Name="H" UserID="20" DisplayStyle="Line" XYZ="-0.0408819083138508,0.41349368782546,0.0540328395427768" Connections="369" ForcefieldType="h1" Charge="0.053" Components="H" Color="255,255,255,255">
							<Properties IsBackboneAtom="0" RelativeVelocity="-0.426886615349506,0.311693094453209,0.244066357955409"/>
						</Atom3d>
						<Atom3d ID="344" HasProperties="1" Mapping="323" Parent="377" Name="H" UserID="21" DisplayStyle="Line" XYZ="-0.055070706614469,0.462032218079927,0.0920969151874371" Connections="370" ForcefieldType="h1" Charge="0.053" Components="H" Color="255,255,255,255">
							<Properties IsBackboneAtom="0" RelativeVelocity="-0.00498718238135761,0.283944988653018,-0.111588364922805"/>
						</Atom3d>
						<Atom3d ID="345" HasProperties="1" Mapping="323" Parent="377" Name="H" UserID="22" DisplayStyle="Line" XYZ="-0.0421872745480796,0.430989583162335,0.10549179446487" Connections="371" ForcefieldType="h1" Charge="0.053" Components="H" Visible="0" Color="255,255,255,255">
							<Properties IsBackboneAtom="0" RelativeVelocity="-0.483632330097379,-0.0481826285937794,-0.727267806407107"/>
						</Atom3d>
						<Atom3d ID="346" HasProperties="1" Mapping="323" Parent="377" Name="S" UserID="23" DisplayStyle="Line" XYZ="-0.030906315209896,0.468710278227245,0.131054882056676" Connections="373,374,375,372" ForcefieldType="s4=" Charge="1.138" Components="S" Visible="0" Color="255,235,0,255">
							<Properties IsBackboneAtom="0" RelativeVelocity="0.0757770303793412,0.044227666862398,-0.0330111476921247"/>
						</Atom3d>
						<Atom3d ID="347" HasProperties="1" Mapping="323" Parent="377" Name="O" UserID="24" DisplayStyle="Line" XYZ="-0.0154949865648539,0.452456469469639,0.150062178720939" Connections="373" ForcefieldType="o1=" Charge="-0.485" Components="O" Visible="0" Color="255,0,0,255">
							<Properties IsBackboneAtom="0" RelativeVelocity="0.0333834276587769,0.0314159513706924,0.00929103726821779"/>
						</Atom3d>
						<Atom3d ID="348" HasProperties="1" Mapping="323" Parent="377" Name="O" UserID="25" DisplayStyle="Line" XYZ="-0.0240941712803985,0.496927080786952,0.127331171906298" Connections="374" ForcefieldType="o1=" Charge="-0.485" Components="O" Visible="0" Color="255,0,0,255">
							<Properties IsBackboneAtom="0" RelativeVelocity="0.00608296920935804,0.143498491775444,0.0273474748109982"/>
						</Atom3d>
						<Atom3d ID="349" HasProperties="1" Mapping="323" Parent="377" Name="O" UserID="26" DisplayStyle="Line" XYZ="-0.0616463902947785,0.468254729096373,0.140867275308079" Connections="375,376" ForcefieldType="o2" Charge="-0.413" Components="O" Visible="0" Color="255,0,0,255">
							<Properties IsBackboneAtom="0" RelativeVelocity="-0.00244446421101894,0.0392393624628352,0.0578395946200323"/>
						</Atom3d>
						<Atom3d ID="350" HasProperties="1" Mapping="323" Parent="377" Name="H" UserID="27" DisplayStyle="Line" XYZ="-0.0707897140154994,0.485428345179371,0.137203627339234" Connections="376" ForcefieldType="h1o" Charge="0.41" Components="H" Visible="0" Color="255,255,255,255">
							<Properties IsBackboneAtom="0" RelativeVelocity="-0.103349276763222,0.34730445396868,0.0744386487593196"/>
						</Atom3d>
						<Bond ID="351" Mapping="323" Parent="377" Connects="325,324"/>
						<Bond ID="352" Mapping="323" Parent="377" UserID="2" Connects="326,324"/>
						<Bond ID="353" Mapping="323" Parent="377" Connects="324,327"/>
						<Bond ID="354" Mapping="323" Parent="377" Connects="325,328"/>
						<Bond ID="355" Mapping="323" Parent="377" Connects="325,329" Type="Double"/>
						<Bond ID="356" Mapping="323" Parent="377" Connects="330,326"/>
						<Bond ID="357" Mapping="323" Parent="377" Connects="331,326"/>
						<Bond ID="358" Mapping="323" Parent="377" Connects="326,332"/>
						<Bond ID="359" Mapping="323" Parent="377" Connects="328,333"/>
						<Bond ID="360" Mapping="323" Parent="377" Connects="328,334"/>
						<Bond ID="361" Mapping="323" Parent="377" UserID="4" Connects="333,335"/>
						<Bond ID="362" Mapping="323" Parent="377" UserID="5" Connects="333,336"/>
						<Bond ID="363" Mapping="323" Parent="377" UserID="6" Connects="333,337"/>
						<Bond ID="364" Mapping="323" Parent="377" Connects="338,335"/>
						<Bond ID="365" Mapping="323" Parent="377" Connects="339,335"/>
						<Bond ID="366" Mapping="323" Parent="377" Connects="340,335"/>
						<Bond ID="367" Mapping="323" Parent="377" Connects="341,336"/>
						<Bond ID="368" Mapping="323" Parent="377" Connects="342,336"/>
						<Bond ID="369" Mapping="323" Parent="377" Connects="343,336"/>
						<Bond ID="370" Mapping="323" Parent="377" Connects="344,337"/>
						<Bond ID="371" Mapping="323" Parent="377" Connects="345,337"/>
						<Bond ID="372" Mapping="323" Parent="377" UserID="7" Connects="337,346"/>
						<Bond ID="373" Mapping="323" Parent="377" Connects="347,346" Type="Double" Visible="0"/>
						<Bond ID="374" Mapping="323" Parent="377" Connects="348,346" Type="Double" Visible="0"/>
						<Bond ID="375" Mapping="323" Parent="377" Connects="349,346" Visible="0"/>
						<Bond ID="376" Mapping="323" Parent="377" Connects="349,350" Visible="0"/>
						<RepeatUnit ID="377" Mapping="323" Parent="1387" Children="ci(53):53+324" FlipProbability="0" ChiralInversionProbability="0"/>
						<Atom3d ID="378" HasProperties="1" Mapping="323" Parent="429" Name="C" UserID="28" DisplayStyle="Line" XYZ="0.0605385603287367,0.403229419306258,0.137331127585065" Connections="404,405,406,483" ForcefieldType="c43" Charge="-0.053" Components="C" Color="255,0,255,255">
							<Properties IsBackboneAtom="1" RelativeVelocity="0.100927652708657,-0.194681668961045,0.136067556841686"/>
						</Atom3d>
						<Atom3d ID="379" HasProperties="1" Mapping="323" Parent="429" Name="C" UserID="29" DisplayStyle="Line" XYZ="0.0816363316760761,0.423110030851573,0.150334576074677" Connections="404,407,408" ForcefieldType="c3&apos;" Charge="0.45" Components="C" Color="130,130,130,255">
							<Properties IsBackboneAtom="0" RelativeVelocity="-0.125388216850617,0.110669405147524,-0.114619448347235"/>
						</Atom3d>
						<Atom3d ID="380" HasProperties="1" Mapping="323" Parent="429" Name="C" UserID="30" DisplayStyle="Line" XYZ="0.0594489626916418,0.413369648135621,0.107702951807749" Connections="409,405,410,430" ForcefieldType="c4" Charge="-0.106" Components="C" Color="255,0,255,255">
							<Properties IsBackboneAtom="1" RelativeVelocity="-6.5029792816472e-005,0.0427713003351873,-0.152739805133445"/>
						</Atom3d>
						<Atom3d ID="381" HasProperties="1" Mapping="323" Parent="429" UserID="31" DisplayStyle="Line" XYZ="0.0670880976546462,0.381471076638629,0.135598979245617" Connections="406" ForcefieldType="h1" Charge="0.053" Components="H" Color="255,255,255,255">
							<Properties IsBackboneAtom="0" RelativeVelocity="0.117577384295196,0.436751832425172,-0.121379332477309"/>
						</Atom3d>
						<Atom3d ID="382" HasProperties="1" Mapping="323" Parent="429" Name="N" UserID="32" DisplayStyle="Line" XYZ="0.100585203771828,0.411530655700337,0.166347750711682" Connections="407,411,412" ForcefieldType="n3mh" Charge="-0.574" Components="N" Color="0,0,255,255">
							<Properties IsBackboneAtom="0" RelativeVelocity="-0.0637824141857824,0.0372615648009649,0.0328859926683835"/>
						</Atom3d>
						<Atom3d ID="383" HasProperties="1" Mapping="323" Parent="429" Name="O" UserID="33" DisplayStyle="Line" XYZ="0.0824045706123672,0.447406907466084,0.144678756918374" Connections="408" ForcefieldType="o1=" Charge="-0.45" Components="O" Color="255,0,0,255">
							<Properties IsBackboneAtom="0" RelativeVelocity="0.000474610049362767,-0.112773229158218,0.00978101385387647"/>
						</Atom3d>
						<Atom3d ID="384" HasProperties="1" Mapping="323" Parent="429" Name="H" UserID="34" DisplayStyle="Line" XYZ="0.0811627624770867,0.413602234166417,0.0981426474040121" Connections="409" ForcefieldType="h1" Charge="0.053" Components="H" Color="255,255,255,255">
							<Properties IsBackboneAtom="0" RelativeVelocity="0.654572198832155,-0.168023004981239,-0.452073755788905"/>
						</Atom3d>
						<Atom3d ID="385" HasProperties="1" Mapping="323" Parent="429" UserID="35" DisplayStyle="Line" XYZ="0.0567334528512307,0.436293385644933,0.107067914982198" Connections="410" ForcefieldType="h1" Charge="0.053" Components="H" Color="255,255,255,255">
							<Properties IsBackboneAtom="0" RelativeVelocity="-0.506205105517848,-0.232908575078112,-0.243745065807391"/>
						</Atom3d>
						<Atom3d ID="386" HasProperties="1" Mapping="323" Parent="429" Name="C" UserID="36" DisplayStyle="Line" XYZ="0.124189683576466,0.42608379426063,0.177623498226695" Connections="411,413,414,415" ForcefieldType="c4" Charge="0.223" Components="C" Color="130,130,130,255">
							<Properties IsBackboneAtom="0" RelativeVelocity="0.028036180033281,0.0458052618004601,-0.0879059206458696"/>
						</Atom3d>
						<Atom3d ID="387" HasProperties="1" Mapping="323" Parent="429" Name="H" UserID="37" DisplayStyle="Line" XYZ="0.100870445500435,0.391726310154107,0.167528854097955" Connections="412" ForcefieldType="h1n" Charge="0.351" Components="H" Color="255,255,255,255">
							<Properties IsBackboneAtom="0" RelativeVelocity="0.45465599362596,0.023757080803241,-0.0985506144991398"/>
						</Atom3d>
						<Atom3d ID="388" HasProperties="1" Mapping="323" Parent="429" Name="C" UserID="38" DisplayStyle="Line" XYZ="0.146388453654562,0.40487691041224,0.186386203362349" Connections="416,417,418,413" ForcefieldType="c4" Charge="-0.159" Components="C" Color="130,130,130,255">
							<Properties IsBackboneAtom="0" RelativeVelocity="-0.0490848064697866,0.0202513192035683,0.0100314813679281"/>
						</Atom3d>
						<Atom3d ID="389" HasProperties="1" Mapping="323" Parent="429" Name="C" UserID="39" DisplayStyle="Line" XYZ="0.139110804480094,0.443500092764806,0.155290614466042" Connections="419,420,421,414" ForcefieldType="c4" Charge="-0.159" Components="C" Color="130,130,130,255">
							<Properties IsBackboneAtom="0" RelativeVelocity="0.0063007545438497,0.132905678656375,0.00603202295083834"/>
						</Atom3d>
						<Atom3d ID="390" HasProperties="1" Mapping="323" Parent="429" Name="C" UserID="40" DisplayStyle="Line" XYZ="0.119085088143275,0.444479272898306,0.201199057287994" Connections="422,423,415,424" ForcefieldType="c4" Charge="-0.271" Components="C" Color="130,130,130,255">
							<Properties IsBackboneAtom="0" RelativeVelocity="0.11130341200768,0.10184353558038,0.0274303847944418"/>
						</Atom3d>
						<Atom3d ID="391" HasProperties="1" Mapping="323" Parent="429" Name="H" UserID="41" DisplayStyle="Line" XYZ="0.140935903711848,0.391710580477777,0.204121711924217" Connections="416" ForcefieldType="h1" Charge="0.053" Components="H" Color="255,255,255,255">
							<Properties IsBackboneAtom="0" RelativeVelocity="-0.0553089116816991,-0.216767528531539,-0.368886016045805"/>
						</Atom3d>
						<Atom3d ID="392" HasProperties="1" Mapping="323" Parent="429" Name="H" UserID="42" DisplayStyle="Line" XYZ="0.153343055412036,0.391787591108243,0.170170275117997" Connections="417" ForcefieldType="h1" Charge="0.053" Components="H" Color="255,255,255,255">
							<Properties IsBackboneAtom="0" RelativeVelocity="0.0994990111479265,-0.212386631613407,0.0257761254182707"/>
						</Atom3d>
						<Atom3d ID="393" HasProperties="1" Mapping="323" Parent="429" Name="H" UserID="43" DisplayStyle="Line" XYZ="0.163962688314986,0.41734800409686,0.193546859082693" Connections="418" ForcefieldType="h1" Charge="0.053" Components="H" Color="255,255,255,255">
							<Properties IsBackboneAtom="0" RelativeVelocity="0.0203286387354298,-0.0224682730900272,-0.246541794886712"/>
						</Atom3d>
						<Atom3d ID="394" HasProperties="1" Mapping="323" Parent="429" Name="H" UserID="44" DisplayStyle="Line" XYZ="0.127526568355352,0.460357735782031,0.146973836296531" Connections="419" ForcefieldType="h1" Charge="0.053" Components="H" Color="255,255,255,255">
							<Properties IsBackboneAtom="0" RelativeVelocity="-0.291242842970322,-0.176039477339676,-0.356296792036763"/>
						</Atom3d>
						<Atom3d ID="395" HasProperties="1" Mapping="323" Parent="429" Name="H" UserID="45" DisplayStyle="Line" XYZ="0.146335020726474,0.429450232511023,0.139383352232781" Connections="420" ForcefieldType="h1" Charge="0.053" Components="H" Color="255,255,255,255">
							<Properties IsBackboneAtom="0" RelativeVelocity="0.104015617176592,0.118418951268001,-0.202866767217004"/>
						</Atom3d>
						<Atom3d ID="396" HasProperties="1" Mapping="323" Parent="429" Name="H" UserID="46" DisplayStyle="Line" XYZ="0.158641512699719,0.453661495967614,0.163406910123868" Connections="421" ForcefieldType="h1" Charge="0.053" Components="H" Color="255,255,255,255">
							<Properties IsBackboneAtom="0" RelativeVelocity="-0.309298709958801,0.656249225534479,-0.0490492238930191"/>
						</Atom3d>
						<Atom3d ID="397" HasProperties="1" Mapping="323" Parent="429" Name="H" UserID="47" DisplayStyle="Line" XYZ="0.116060365764759,0.432443492046445,0.219903386855638" Connections="422" ForcefieldType="h1" Charge="0.053" Components="H" Color="255,255,255,255">
							<Properties IsBackboneAtom="0" RelativeVelocity="0.0150795378673098,0.0708953337824407,-0.0365193708770889"/>
						</Atom3d>
						<Atom3d ID="398" HasProperties="1" Mapping="323" Parent="429" Name="H" UserID="48" DisplayStyle="Line" XYZ="0.139407388458759,0.45461109518955,0.202990635526989" Connections="423" ForcefieldType="h1" Charge="0.053" Components="H" Color="255,255,255,255">
							<Properties IsBackboneAtom="0" RelativeVelocity="0.10463948585542,0.27281559118009,-0.395195336043953"/>
						</Atom3d>
						<Atom3d ID="399" HasProperties="1" Mapping="323" Parent="429" Name="S" UserID="49" DisplayStyle="Line" XYZ="0.0966748275470319,0.471979044690142,0.205348506556711" Connections="425,426,427,424" ForcefieldType="s4=" Charge="1.138" Components="S" Color="255,235,0,255">
							<Properties IsBackboneAtom="0" RelativeVelocity="-0.0189131368371123,-0.0626036770631697,0.0531086493052081"/>
						</Atom3d>
						<Atom3d ID="400" HasProperties="1" Mapping="323" Parent="429" Name="O" UserID="50" DisplayStyle="Line" XYZ="0.0698485301190967,0.462338857465707,0.209452782060719" Connections="425" ForcefieldType="o1=" Charge="-0.485" Components="O" Color="255,0,0,255">
							<Properties IsBackboneAtom="0" RelativeVelocity="0.0214262906017278,-0.0462578128351326,0.0813493387253077"/>
						</Atom3d>
						<Atom3d ID="401" HasProperties="1" Mapping="323" Parent="429" Name="O" UserID="51" DisplayStyle="Line" XYZ="0.110002299000357,0.490946083746739,0.223727015133722" Connections="426" ForcefieldType="o1=" Charge="-0.485" Components="O" Color="255,0,0,255">
							<Properties IsBackboneAtom="0" RelativeVelocity="-0.114359533531345,0.044082034223191,-0.00391110982270721"/>
						</Atom3d>
						<Atom3d ID="402" HasProperties="1" Mapping="323" Parent="429" Name="O" UserID="52" DisplayStyle="Line" XYZ="0.0965367210471431,0.48724720110591,0.176419260819071" Connections="427,428" ForcefieldType="o2" Charge="-0.413" Components="O" Color="255,0,0,255">
							<Properties IsBackboneAtom="0" RelativeVelocity="0.0151962349455297,0.0042173191895154,0.112132814998403"/>
						</Atom3d>
						<Atom3d ID="403" HasProperties="1" Mapping="323" Parent="429" Name="H" UserID="53" DisplayStyle="Line" XYZ="0.0927845581554537,0.474400298768542,0.162785269366358" Connections="428" ForcefieldType="h1o" Charge="0.41" Components="H" Color="255,255,255,255">
							<Properties IsBackboneAtom="0" RelativeVelocity="0.327802466519661,-0.331446333932037,-0.0118522758328062"/>
						</Atom3d>
						<Bond ID="404" Mapping="323" Parent="429" Connects="379,378"/>
						<Bond ID="405" Mapping="323" Parent="429" UserID="2" Connects="380,378"/>
						<Bond ID="406" Mapping="323" Parent="429" Connects="378,381"/>
						<Bond ID="407" Mapping="323" Parent="429" Connects="379,382"/>
						<Bond ID="408" Mapping="323" Parent="429" Connects="379,383" Type="Double"/>
						<Bond ID="409" Mapping="323" Parent="429" Connects="384,380"/>
						<Bond ID="410" Mapping="323" Parent="429" Connects="380,385"/>
						<Bond ID="411" Mapping="323" Parent="429" Connects="382,386"/>
						<Bond ID="412" Mapping="323" Parent="429" Connects="382,387"/>
						<Bond ID="413" Mapping="323" Parent="429" UserID="4" Connects="386,388"/>
						<Bond ID="414" Mapping="323" Parent="429" UserID="5" Connects="386,389"/>
						<Bond ID="415" Mapping="323" Parent="429" UserID="6" Connects="386,390"/>
						<Bond ID="416" Mapping="323" Parent="429" Connects="391,388"/>
						<Bond ID="417" Mapping="323" Parent="429" Connects="392,388"/>
						<Bond ID="418" Mapping="323" Parent="429" Connects="393,388"/>
						<Bond ID="419" Mapping="323" Parent="429" Connects="394,389"/>
						<Bond ID="420" Mapping="323" Parent="429" Connects="395,389"/>
						<Bond ID="421" Mapping="323" Parent="429" Connects="396,389"/>
						<Bond ID="422" Mapping="323" Parent="429" Connects="397,390"/>
						<Bond ID="423" Mapping="323" Parent="429" Connects="398,390"/>
						<Bond ID="424" Mapping="323" Parent="429" UserID="7" Connects="390,399"/>
						<Bond ID="425" Mapping="323" Parent="429" Connects="400,399" Type="Double"/>
						<Bond ID="426" Mapping="323" Parent="429" Connects="401,399" Type="Double"/>
						<Bond ID="427" Mapping="323" Parent="429" Connects="402,399"/>
						<Bond ID="428" Mapping="323" Parent="429" Connects="402,403"/>
						<RepeatUnit ID="429" Mapping="323" Parent="1387" Children="ci(51):51+378" FlipProbability="0" ChiralInversionProbability="0"/>
						<Bond ID="430" Mapping="323" Parent="1387" Connects="324,380"/>
						<Atom3d ID="431" HasProperties="1" Mapping="323" Parent="482" Name="C" UserID="54" DisplayStyle="Line" XYZ="0.0283055145388958,0.388515674778958,0.178844513481141" Connections="457,458,459,536" ForcefieldType="c43" Charge="-0.053" Components="C" Color="255,0,255,255">
							<Properties IsBackboneAtom="1" RelativeVelocity="-0.0345701022579926,-0.0306181011728047,0.0452185558805516"/>
						</Atom3d>
						<Atom3d ID="432" HasProperties="1" Mapping="323" Parent="482" Name="C" UserID="55" DisplayStyle="Line" XYZ="0.0445776468709984,0.361398889392494,0.179619255867228" Connections="457,460,461" ForcefieldType="c3&apos;" Charge="0.45" Components="C" Color="130,130,130,255">
							<Properties IsBackboneAtom="0" RelativeVelocity="-0.0739260079368732,0.0413742891325515,0.0266834968788226"/>
						</Atom3d>
						<Atom3d ID="433" HasProperties="1" Mapping="323" Parent="482" Name="C" UserID="56" DisplayStyle="Line" XYZ="0.030715588126287,0.402223725599708,0.149645787923034" Connections="462,458,463,483" ForcefieldType="c4" Charge="-0.106" Components="C" Color="255,0,255,255">
							<Properties IsBackboneAtom="1" RelativeVelocity="0.00826107698499593,-0.09288941122125,0.0216965395575951"/>
						</Atom3d>
						<Atom3d ID="434" HasProperties="1" Mapping="323" Parent="482" UserID="57" DisplayStyle="Line" XYZ="0.00751376365577825,0.383113134836846,0.183837530666796" Connections="459" ForcefieldType="h1" Charge="0.053" Components="H" Color="255,255,255,255">
							<Properties IsBackboneAtom="0" RelativeVelocity="-0.375430917594199,0.713939918043208,0.351742099030063"/>
						</Atom3d>
						<Atom3d ID="435" HasProperties="1" Mapping="323" Parent="482" Name="N" UserID="58" DisplayStyle="Line" XYZ="0.0309340390858703,0.341034928729277,0.167984781259434" Connections="460,464,465" ForcefieldType="n3mh" Charge="-0.574" Components="N" Color="0,0,255,255">
							<Properties IsBackboneAtom="0" RelativeVelocity="-0.0220112346904822,0.0464061361966066,0.188422088033685"/>
						</Atom3d>
						<Atom3d ID="436" HasProperties="1" Mapping="323" Parent="482" Name="O" UserID="59" DisplayStyle="Line" XYZ="0.065592876161595,0.358861819943253,0.1929839087594" Connections="461" ForcefieldType="o1=" Charge="-0.45" Components="O" Color="255,0,0,255">
							<Properties IsBackboneAtom="0" RelativeVelocity="0.012709380898747,-0.0743702777180005,0.0105738563752093"/>
						</Atom3d>
						<Atom3d ID="437" HasProperties="1" Mapping="323" Parent="482" Name="H" UserID="60" DisplayStyle="Line" XYZ="0.0235523863835914,0.422164126919412,0.150727656503859" Connections="462" ForcefieldType="h1" Charge="0.053" Components="H" Color="255,255,255,255">
							<Properties IsBackboneAtom="0" RelativeVelocity="-0.546960052283406,-0.0523726851004252,-0.355430678459841"/>
						</Atom3d>
						<Atom3d ID="438" HasProperties="1" Mapping="323" Parent="482" UserID="61" DisplayStyle="Line" XYZ="0.0183110688902272,0.391145984567543,0.13416015961562" Connections="463" ForcefieldType="h1" Charge="0.053" Components="H" Color="255,255,255,255">
							<Properties IsBackboneAtom="0" RelativeVelocity="0.313018173799423,0.143279334180091,-0.0432157883796662"/>
						</Atom3d>
						<Atom3d ID="439" HasProperties="1" Mapping="323" Parent="482" Name="C" UserID="62" DisplayStyle="Line" XYZ="0.0372971834548178,0.312591954321656,0.168373392630482" Connections="464,466,467,468" ForcefieldType="c4" Charge="0.223" Components="C" Color="130,130,130,255">
							<Properties IsBackboneAtom="0" RelativeVelocity="0.0791935630637966,0.0916965302770142,-0.0858157480510729"/>
						</Atom3d>
						<Atom3d ID="440" HasProperties="1" Mapping="323" Parent="482" Name="H" UserID="63" DisplayStyle="Line" XYZ="0.0132239300408288,0.346873373376086,0.158110514322434" Connections="465" ForcefieldType="h1n" Charge="0.351" Components="H" Color="255,255,255,255">
							<Properties IsBackboneAtom="0" RelativeVelocity="0.0374597088457098,0.19100568096823,0.0286580553505606"/>
						</Atom3d>
						<Atom3d ID="441" HasProperties="1" Mapping="323" Parent="482" Name="C" UserID="64" DisplayStyle="Line" XYZ="0.0137784092505838,0.296831720775454,0.155687828879178" Connections="469,470,471,466" ForcefieldType="c4" Charge="-0.159" Components="C" Color="130,130,130,255">
							<Properties IsBackboneAtom="0" RelativeVelocity="-0.0479180335696651,-0.032138808562439,-0.0815112865248844"/>
						</Atom3d>
						<Atom3d ID="442" HasProperties="1" Mapping="323" Parent="482" Name="C" UserID="65" DisplayStyle="Line" XYZ="0.0612969446127437,0.307846223102028,0.149899644839031" Connections="472,473,474,467" ForcefieldType="c4" Charge="-0.159" Components="C" Color="130,130,130,255">
							<Properties IsBackboneAtom="0" RelativeVelocity="0.0413645487901693,-0.0487979980375692,0.0888927244346048"/>
						</Atom3d>
						<Atom3d ID="443" HasProperties="1" Mapping="323" Parent="482" Name="C" UserID="66" DisplayStyle="Line" XYZ="0.0416920849254176,0.304880629143051,0.197666972363141" Connections="475,476,468,477" ForcefieldType="c4" Charge="-0.271" Components="C" Color="130,130,130,255">
							<Properties IsBackboneAtom="0" RelativeVelocity="-0.0645097727447522,-0.127610312332301,0.219833807887638"/>
						</Atom3d>
						<Atom3d ID="444" HasProperties="1" Mapping="323" Parent="482" Name="H" UserID="67" DisplayStyle="Line" XYZ="0.00664744801654902,0.306265029541347,0.136600096144712" Connections="469" ForcefieldType="h1" Charge="0.053" Components="H" Color="255,255,255,255">
							<Properties IsBackboneAtom="0" RelativeVelocity="-0.106061777795637,0.0165429344840572,-0.106789904432787"/>
						</Atom3d>
						<Atom3d ID="445" HasProperties="1" Mapping="323" Parent="482" Name="H" UserID="68" DisplayStyle="Line" XYZ="0.0202545434483152,0.276136157417621,0.150363006880865" Connections="470" ForcefieldType="h1" Charge="0.053" Components="H" Color="255,255,255,255">
							<Properties IsBackboneAtom="0" RelativeVelocity="0.0716378064131562,0.0805863849887219,-0.490425407278946"/>
						</Atom3d>
						<Atom3d ID="446" HasProperties="1" Mapping="323" Parent="482" Name="H" UserID="69" DisplayStyle="Line" XYZ="-0.00306438126054267,0.292949487994069,0.170555257200581" Connections="471" ForcefieldType="h1" Charge="0.053" Components="H" Color="255,255,255,255">
							<Properties IsBackboneAtom="0" RelativeVelocity="-0.265183761043566,0.187913243639989,-0.213124669196795"/>
						</Atom3d>
						<Atom3d ID="447" HasProperties="1" Mapping="323" Parent="482" Name="H" UserID="70" DisplayStyle="Line" XYZ="0.0791190184883306,0.322639972378079,0.151652059045376" Connections="472" ForcefieldType="h1" Charge="0.053" Components="H" Color="255,255,255,255">
							<Properties IsBackboneAtom="0" RelativeVelocity="0.11822262258119,0.453962359956503,0.295133608821724"/>
						</Atom3d>
						<Atom3d ID="448" HasProperties="1" Mapping="323" Parent="482" Name="H" UserID="71" DisplayStyle="Line" XYZ="0.0685452967639618,0.28617317966647,0.152332836508439" Connections="473" ForcefieldType="h1" Charge="0.053" Components="H" Color="255,255,255,255">
							<Properties IsBackboneAtom="0" RelativeVelocity="0.297532529716113,-0.076018216828788,-0.527560654212895"/>
						</Atom3d>
						<Atom3d ID="449" HasProperties="1" Mapping="323" Parent="482" Name="H" UserID="72" DisplayStyle="Line" XYZ="0.0528925114160935,0.309317197801119,0.128534818671711" Connections="474" ForcefieldType="h1" Charge="0.053" Components="H" Color="255,255,255,255">
							<Properties IsBackboneAtom="0" RelativeVelocity="0.810383215045642,-0.317793081334819,0.0663556494348947"/>
						</Atom3d>
						<Atom3d ID="450" HasProperties="1" Mapping="323" Parent="482" Name="H" UserID="73" DisplayStyle="Line" XYZ="0.0616277688282935,0.312176080773647,0.206401219135179" Connections="475" ForcefieldType="h1" Charge="0.053" Components="H" Color="255,255,255,255">
							<Properties IsBackboneAtom="0" RelativeVelocity="0.401356804767946,-0.0919882241957338,-0.0847235536561911"/>
						</Atom3d>
						<Atom3d ID="451" HasProperties="1" Mapping="323" Parent="482" Name="H" UserID="74" DisplayStyle="Line" XYZ="0.0248231241155987,0.31381921161575,0.208680899938039" Connections="476" ForcefieldType="h1" Charge="0.053" Components="H" Color="255,255,255,255">
							<Properties IsBackboneAtom="0" RelativeVelocity="-0.00576490994816518,-0.00964497261528022,-0.189109001926524"/>
						</Atom3d>
						<Atom3d ID="452" HasProperties="1" Mapping="323" Parent="482" Name="S" UserID="75" DisplayStyle="Line" XYZ="0.0438783064052525,0.270351577757255,0.209456221394442" Connections="478,479,480,477" ForcefieldType="s4=" Charge="1.138" Components="S" Color="255,235,0,255">
							<Properties IsBackboneAtom="0" RelativeVelocity="-0.0746690786981519,-0.0416551096827419,0.0327756111048426"/>
						</Atom3d>
						<Atom3d ID="453" HasProperties="1" Mapping="323" Parent="482" Name="O" UserID="76" DisplayStyle="Line" XYZ="0.0547233068401157,0.253422373837856,0.189096423433424" Connections="478" ForcefieldType="o1=" Charge="-0.485" Components="O" Color="255,0,0,255">
							<Properties IsBackboneAtom="0" RelativeVelocity="0.0717519749413866,0.0499114139108077,-0.0841936869076353"/>
						</Atom3d>
						<Atom3d ID="454" HasProperties="1" Mapping="323" Parent="482" Name="O" UserID="77" DisplayStyle="Line" XYZ="0.0549230694441067,0.269373888278096,0.237520704385221" Connections="479" ForcefieldType="o1=" Charge="-0.485" Components="O" Color="255,0,0,255">
							<Properties IsBackboneAtom="0" RelativeVelocity="-0.107227901192947,-0.0499840248952875,0.0287513324320349"/>
						</Atom3d>
						<Atom3d ID="455" HasProperties="1" Mapping="323" Parent="482" Name="O" UserID="78" DisplayStyle="Line" XYZ="0.0135550953095789,0.264305799283297,0.212883769636779" Connections="480,481" ForcefieldType="o2" Charge="-0.413" Components="O" Color="255,0,0,255">
							<Properties IsBackboneAtom="0" RelativeVelocity="-0.0688546140575426,0.0493759080665168,0.115892040047892"/>
						</Atom3d>
						<Atom3d ID="456" HasProperties="1" Mapping="323" Parent="482" Name="H" UserID="79" DisplayStyle="Line" XYZ="0.00578231293222745,0.276518623666452,0.22425655000205" Connections="481" ForcefieldType="h1o" Charge="0.41" Components="H" Color="255,255,255,255">
							<Properties IsBackboneAtom="0" RelativeVelocity="-0.219381962605311,0.37896494778345,-0.211724231547228"/>
						</Atom3d>
						<Bond ID="457" Mapping="323" Parent="482" Connects="432,431"/>
						<Bond ID="458" Mapping="323" Parent="482" UserID="2" Connects="433,431"/>
						<Bond ID="459" Mapping="323" Parent="482" Connects="431,434"/>
						<Bond ID="460" Mapping="323" Parent="482" Connects="432,435"/>
						<Bond ID="461" Mapping="323" Parent="482" Connects="432,436" Type="Double"/>
						<Bond ID="462" Mapping="323" Parent="482" Connects="437,433"/>
						<Bond ID="463" Mapping="323" Parent="482" Connects="433,438"/>
						<Bond ID="464" Mapping="323" Parent="482" Connects="435,439"/>
						<Bond ID="465" Mapping="323" Parent="482" Connects="435,440"/>
						<Bond ID="466" Mapping="323" Parent="482" UserID="4" Connects="439,441"/>
						<Bond ID="467" Mapping="323" Parent="482" UserID="5" Connects="439,442"/>
						<Bond ID="468" Mapping="323" Parent="482" UserID="6" Connects="439,443"/>
						<Bond ID="469" Mapping="323" Parent="482" Connects="444,441"/>
						<Bond ID="470" Mapping="323" Parent="482" Connects="445,441"/>
						<Bond ID="471" Mapping="323" Parent="482" Connects="446,441"/>
						<Bond ID="472" Mapping="323" Parent="482" Connects="447,442"/>
						<Bond ID="473" Mapping="323" Parent="482" Connects="448,442"/>
						<Bond ID="474" Mapping="323" Parent="482" Connects="449,442"/>
						<Bond ID="475" Mapping="323" Parent="482" Connects="450,443"/>
						<Bond ID="476" Mapping="323" Parent="482" Connects="451,443"/>
						<Bond ID="477" Mapping="323" Parent="482" UserID="7" Connects="443,452"/>
						<Bond ID="478" Mapping="323" Parent="482" Connects="453,452" Type="Double"/>
						<Bond ID="479" Mapping="323" Parent="482" Connects="454,452" Type="Double"/>
						<Bond ID="480" Mapping="323" Parent="482" Connects="455,452"/>
						<Bond ID="481" Mapping="323" Parent="482" Connects="455,456"/>
						<RepeatUnit ID="482" Mapping="323" Parent="1387" Children="ci(51):51+431" FlipProbability="0" ChiralInversionProbability="0"/>
						<Bond ID="483" Mapping="323" Parent="1387" Connects="378,433"/>
						<Atom3d ID="484" HasProperties="1" Mapping="323" Parent="535" Name="C" UserID="80" DisplayStyle="Line" XYZ="0.0242135410458981,0.404422901721977,0.231021820537448" Connections="510,511,512,589" ForcefieldType="c43" Charge="-0.053" Components="C" Color="255,0,255,255">
							<Properties IsBackboneAtom="1" RelativeVelocity="-0.00086769493500587,0.202526553350719,0.0341237686791199"/>
						</Atom3d>
						<Atom3d ID="485" HasProperties="1" Mapping="323" Parent="535" Name="C" UserID="81" DisplayStyle="Line" XYZ="0.0421397387435068,0.392153882200191,0.252337202555197" Connections="510,513,514" ForcefieldType="c3&apos;" Charge="0.45" Components="C" Color="130,130,130,255">
							<Properties IsBackboneAtom="0" RelativeVelocity="0.0770479864087194,-0.048490303894925,0.00567538598848116"/>
						</Atom3d>
						<Atom3d ID="486" HasProperties="1" Mapping="323" Parent="535" Name="C" UserID="82" DisplayStyle="Line" XYZ="0.0358881485254833,0.409569469818688,0.201211660950471" Connections="515,511,516,536" ForcefieldType="c4" Charge="-0.106" Components="C" Color="255,0,255,255">
							<Properties IsBackboneAtom="1" RelativeVelocity="0.173809860891259,-0.112212583508306,-0.00281162782640127"/>
						</Atom3d>
						<Atom3d ID="487" HasProperties="1" Mapping="323" Parent="535" UserID="83" DisplayStyle="Line" XYZ="0.00606055360862014,0.390901143461175,0.231100378276251" Connections="512" ForcefieldType="h1" Charge="0.053" Components="H" Color="255,255,255,255">
							<Properties IsBackboneAtom="0" RelativeVelocity="-0.251617854714645,-0.340934876545246,0.215088129643128"/>
						</Atom3d>
						<Atom3d ID="488" HasProperties="1" Mapping="323" Parent="535" Name="N" UserID="84" DisplayStyle="Line" XYZ="0.0660086328795632,0.382582237387905,0.244322815879303" Connections="513,517,518" ForcefieldType="n3mh" Charge="-0.574" Components="N" Color="0,0,255,255">
							<Properties IsBackboneAtom="0" RelativeVelocity="-0.138836405046679,0.0130677362751428,0.135621833063843"/>
						</Atom3d>
						<Atom3d ID="489" HasProperties="1" Mapping="323" Parent="535" Name="O" UserID="85" DisplayStyle="Line" XYZ="0.0325951393154671,0.389423103788411,0.275019340415618" Connections="514" ForcefieldType="o1=" Charge="-0.45" Components="O" Color="255,0,0,255">
							<Properties IsBackboneAtom="0" RelativeVelocity="0.0700037247992734,-0.0287086660855027,-0.0286570333119862"/>
						</Atom3d>
						<Atom3d ID="490" HasProperties="1" Mapping="323" Parent="535" Name="H" UserID="86" DisplayStyle="Line" XYZ="0.0581491528663977,0.41101680328079,0.201297072753573" Connections="515" ForcefieldType="h1" Charge="0.053" Components="H" Color="255,255,255,255">
							<Properties IsBackboneAtom="0" RelativeVelocity="-0.156386708759684,0.438678788499207,-0.522071342495991"/>
						</Atom3d>
						<Atom3d ID="491" HasProperties="1" Mapping="323" Parent="535" UserID="87" DisplayStyle="Line" XYZ="0.0265867971334267,0.429325868802122,0.194652064131837" Connections="516" ForcefieldType="h1" Charge="0.053" Components="H" Color="255,255,255,255">
							<Properties IsBackboneAtom="0" RelativeVelocity="-0.390395212348227,0.234776876579976,-0.0457381650680118"/>
						</Atom3d>
						<Atom3d ID="492" HasProperties="1" Mapping="323" Parent="535" Name="C" UserID="88" DisplayStyle="Line" XYZ="0.0859208849290426,0.370492997169659,0.261932643993146" Connections="517,519,520,521" ForcefieldType="c4" Charge="0.223" Components="C" Color="130,130,130,255">
							<Properties IsBackboneAtom="0" RelativeVelocity="-0.144624342474137,0.130403047674112,0.0497080483981171"/>
						</Atom3d>
						<Atom3d ID="493" HasProperties="1" Mapping="323" Parent="535" Name="H" UserID="89" DisplayStyle="Line" XYZ="0.071586064119385,0.386073440924106,0.225662696513582" Connections="518" ForcefieldType="h1n" Charge="0.351" Components="H" Color="255,255,255,255">
							<Properties IsBackboneAtom="0" RelativeVelocity="0.537724346108202,-0.709721632930419,-0.423195333620227"/>
						</Atom3d>
						<Atom3d ID="494" HasProperties="1" Mapping="323" Parent="535" Name="C" UserID="90" DisplayStyle="Line" XYZ="0.109372437242014,0.364730399990075,0.242060579971638" Connections="522,523,524,519" ForcefieldType="c4" Charge="-0.159" Components="C" Color="130,130,130,255">
							<Properties IsBackboneAtom="0" RelativeVelocity="-0.138421888929686,-0.105868825159,-0.00153954992607953"/>
						</Atom3d>
						<Atom3d ID="495" HasProperties="1" Mapping="323" Parent="535" Name="C" UserID="91" DisplayStyle="Line" XYZ="0.0956622595463572,0.390495232413119,0.28461422089213" Connections="525,526,527,520" ForcefieldType="c4" Charge="-0.159" Components="C" Color="130,130,130,255">
							<Properties IsBackboneAtom="0" RelativeVelocity="-0.0412193758386259,-0.0638521348549581,0.0979242370266619"/>
						</Atom3d>
						<Atom3d ID="496" HasProperties="1" Mapping="323" Parent="535" Name="C" UserID="92" DisplayStyle="Line" XYZ="0.0767604338368009,0.342038699339236,0.273013982807004" Connections="528,529,521,530" ForcefieldType="c4" Charge="-0.271" Components="C" Color="130,130,130,255">
							<Properties IsBackboneAtom="0" RelativeVelocity="-0.0694689819658717,-0.0614651731132098,0.105119076190213"/>
						</Atom3d>
						<Atom3d ID="497" HasProperties="1" Mapping="323" Parent="535" Name="H" UserID="93" DisplayStyle="Line" XYZ="0.124881649733488,0.353100897058275,0.252785864438867" Connections="522" ForcefieldType="h1" Charge="0.053" Components="H" Color="255,255,255,255">
							<Properties IsBackboneAtom="0" RelativeVelocity="-0.378072064892475,-0.0813618797385345,-0.198797869700727"/>
						</Atom3d>
						<Atom3d ID="498" HasProperties="1" Mapping="323" Parent="535" Name="H" UserID="94" DisplayStyle="Line" XYZ="0.100628968757793,0.35206016221741,0.225466397893801" Connections="523" ForcefieldType="h1" Charge="0.053" Components="H" Color="255,255,255,255">
							<Properties IsBackboneAtom="0" RelativeVelocity="-0.0170746198065388,-0.103937174585015,-0.258386773618704"/>
						</Atom3d>
						<Atom3d ID="499" HasProperties="1" Mapping="323" Parent="535" Name="H" UserID="95" DisplayStyle="Line" XYZ="0.116224244557015,0.386984951506765,0.2355174522705" Connections="524" ForcefieldType="h1" Charge="0.053" Components="H" Color="255,255,255,255">
							<Properties IsBackboneAtom="0" RelativeVelocity="0.124007438312248,-0.00611520017214532,0.0326738888080618"/>
						</Atom3d>
						<Atom3d ID="500" HasProperties="1" Mapping="323" Parent="535" Name="H" UserID="96" DisplayStyle="Line" XYZ="0.115810427911325,0.384660438231084,0.291613007672148" Connections="525" ForcefieldType="h1" Charge="0.053" Components="H" Color="255,255,255,255">
							<Properties IsBackboneAtom="0" RelativeVelocity="0.00208454319689087,0.831994059146401,0.0571989438618008"/>
						</Atom3d>
						<Atom3d ID="501" HasProperties="1" Mapping="323" Parent="535" Name="H" UserID="97" DisplayStyle="Line" XYZ="0.0954245058593407,0.41067398966919,0.274506321492467" Connections="526" ForcefieldType="h1" Charge="0.053" Components="H" Color="255,255,255,255">
							<Properties IsBackboneAtom="0" RelativeVelocity="0.230838543748827,-0.155159638277965,0.0304433333159362"/>
						</Atom3d>
						<Atom3d ID="502" HasProperties="1" Mapping="323" Parent="535" Name="H" UserID="98" DisplayStyle="Line" XYZ="0.0821361231622912,0.388799588685403,0.303652868746075" Connections="527" ForcefieldType="h1" Charge="0.053" Components="H" Color="255,255,255,255">
							<Properties IsBackboneAtom="0" RelativeVelocity="0.213078583263863,-0.45407607499775,-0.395859322135326"/>
						</Atom3d>
						<Atom3d ID="503" HasProperties="1" Mapping="323" Parent="535" Name="H" UserID="99" DisplayStyle="Line" XYZ="0.091442058802965,0.337084883914869,0.288487612488584" Connections="528" ForcefieldType="h1" Charge="0.053" Components="H" Color="255,255,255,255">
							<Properties IsBackboneAtom="0" RelativeVelocity="-0.0783584581806164,-0.0263478755152758,-0.181637006149116"/>
						</Atom3d>
						<Atom3d ID="504" HasProperties="1" Mapping="323" Parent="535" Name="H" UserID="100" DisplayStyle="Line" XYZ="0.0778090779724524,0.325576897620936,0.256480469914248" Connections="529" ForcefieldType="h1" Charge="0.053" Components="H" Color="255,255,255,255">
							<Properties IsBackboneAtom="0" RelativeVelocity="0.169381465033776,0.367840118571568,0.453625487385973"/>
						</Atom3d>
						<Atom3d ID="505" HasProperties="1" Mapping="323" Parent="535" Name="S" UserID="101" DisplayStyle="Line" XYZ="0.046540843260003,0.330643989557605,0.288102115642875" Connections="531,532,533,530" ForcefieldType="s4=" Charge="1.138" Components="S" Color="255,235,0,255">
							<Properties IsBackboneAtom="0" RelativeVelocity="0.0968039300931178,-0.00154109944535413,-0.0208418539800376"/>
						</Atom3d>
						<Atom3d ID="506" HasProperties="1" Mapping="323" Parent="535" Name="O" UserID="102" DisplayStyle="Line" XYZ="0.0251633802632995,0.33200333025953,0.269479788358989" Connections="531" ForcefieldType="o1=" Charge="-0.485" Components="O" Color="255,0,0,255">
							<Properties IsBackboneAtom="0" RelativeVelocity="-0.0243550892466991,0.0137372101546751,0.106987919585798"/>
						</Atom3d>
						<Atom3d ID="507" HasProperties="1" Mapping="323" Parent="535" Name="O" UserID="103" DisplayStyle="Line" XYZ="0.0503386098733623,0.306648234799233,0.303833876286119" Connections="532" ForcefieldType="o1=" Charge="-0.485" Components="O" Color="255,0,0,255">
							<Properties IsBackboneAtom="0" RelativeVelocity="0.0155369150719579,-0.0764362487305142,-0.0988192551519614"/>
						</Atom3d>
						<Atom3d ID="508" HasProperties="1" Mapping="323" Parent="535" Name="O" UserID="104" DisplayStyle="Line" XYZ="0.0400787870548573,0.355059967982934,0.307549534964971" Connections="533,534" ForcefieldType="o2" Charge="-0.413" Components="O" Color="255,0,0,255">
							<Properties IsBackboneAtom="0" RelativeVelocity="0.128271289304034,-0.0029838377096336,0.153115271655648"/>
						</Atom3d>
						<Atom3d ID="509" HasProperties="1" Mapping="323" Parent="535" Name="H" UserID="105" DisplayStyle="Line" XYZ="0.0381787262294703,0.370149824072457,0.295708165103953" Connections="534" ForcefieldType="h1o" Charge="0.41" Components="H" Color="255,255,255,255">
							<Properties IsBackboneAtom="0" RelativeVelocity="0.037595625035483,-0.303115297799309,-0.382744725427123"/>
						</Atom3d>
						<Bond ID="510" Mapping="323" Parent="535" Connects="485,484"/>
						<Bond ID="511" Mapping="323" Parent="535" UserID="2" Connects="486,484"/>
						<Bond ID="512" Mapping="323" Parent="535" Connects="484,487"/>
						<Bond ID="513" Mapping="323" Parent="535" Connects="485,488"/>
						<Bond ID="514" Mapping="323" Parent="535" Connects="485,489" Type="Double"/>
						<Bond ID="515" Mapping="323" Parent="535" Connects="490,486"/>
						<Bond ID="516" Mapping="323" Parent="535" Connects="486,491"/>
						<Bond ID="517" Mapping="323" Parent="535" Connects="488,492"/>
						<Bond ID="518" Mapping="323" Parent="535" Connects="488,493"/>
						<Bond ID="519" Mapping="323" Parent="535" UserID="4" Connects="492,494"/>
						<Bond ID="520" Mapping="323" Parent="535" UserID="5" Connects="492,495"/>
						<Bond ID="521" Mapping="323" Parent="535" UserID="6" Connects="492,496"/>
						<Bond ID="522" Mapping="323" Parent="535" Connects="497,494"/>
						<Bond ID="523" Mapping="323" Parent="535" Connects="498,494"/>
						<Bond ID="524" Mapping="323" Parent="535" Connects="499,494"/>
						<Bond ID="525" Mapping="323" Parent="535" Connects="500,495"/>
						<Bond ID="526" Mapping="323" Parent="535" Connects="501,495"/>
						<Bond ID="527" Mapping="323" Parent="535" Connects="502,495"/>
						<Bond ID="528" Mapping="323" Parent="535" Connects="503,496"/>
						<Bond ID="529" Mapping="323" Parent="535" Connects="504,496"/>
						<Bond ID="530" Mapping="323" Parent="535" UserID="7" Connects="496,505"/>
						<Bond ID="531" Mapping="323" Parent="535" Connects="506,505" Type="Double"/>
						<Bond ID="532" Mapping="323" Parent="535" Connects="507,505" Type="Double"/>
						<Bond ID="533" Mapping="323" Parent="535" Connects="508,505"/>
						<Bond ID="534" Mapping="323" Parent="535" Connects="508,509"/>
						<RepeatUnit ID="535" Mapping="323" Parent="1387" Children="ci(51):51+484" FlipProbability="0" ChiralInversionProbability="0"/>
						<Bond ID="536" Mapping="323" Parent="1387" Connects="431,486"/>
						<Atom3d ID="537" HasProperties="1" Mapping="323" Parent="588" Name="C" UserID="106" DisplayStyle="Line" XYZ="-0.00881334156098289,0.447410093584424,0.229544527557041" Connections="563,564,565,642" ForcefieldType="c43" Charge="-0.053" Components="C" Visible="0" Color="255,0,255,255">
							<Properties IsBackboneAtom="1" RelativeVelocity="0.0261347592546328,0.0118887721982687,-0.15692964518043"/>
						</Atom3d>
						<Atom3d ID="538" HasProperties="1" Mapping="323" Parent="588" Name="C" UserID="107" DisplayStyle="Line" XYZ="-0.0336493175261589,0.427177813560871,0.22573498511519" Connections="563,566,567" ForcefieldType="c3&apos;" Charge="0.45" Components="C" Visible="0" Color="130,130,130,255">
							<Properties IsBackboneAtom="0" RelativeVelocity="0.0666320820418234,-0.253608747175601,-0.119797592404339"/>
						</Atom3d>
						<Atom3d ID="539" HasProperties="1" Mapping="323" Parent="588" Name="C" UserID="108" DisplayStyle="Line" XYZ="0.0154393034356377,0.432516291823024,0.24385691245636" Connections="568,564,569,589" ForcefieldType="c4" Charge="-0.106" Components="C" Color="255,0,255,255">
							<Properties IsBackboneAtom="1" RelativeVelocity="0.132638943014513,0.111707103125741,-0.00285706453587616"/>
						</Atom3d>
						<Atom3d ID="540" HasProperties="1" Mapping="323" Parent="588" UserID="109" DisplayStyle="Line" XYZ="0.000214370269080244,0.455950744495239,0.211294130566445" Connections="565" ForcefieldType="h1" Charge="0.053" Components="H" Color="255,255,255,255">
							<Properties IsBackboneAtom="0" RelativeVelocity="-0.39927491636723,-0.274066422860791,-0.397513768839846"/>
						</Atom3d>
						<Atom3d ID="541" HasProperties="1" Mapping="323" Parent="588" Name="N" UserID="110" DisplayStyle="Line" XYZ="-0.0376384009589304,0.420196567316835,0.199591848248697" Connections="566,570,571" ForcefieldType="n3mh" Charge="-0.574" Components="N" Visible="0" Color="0,0,255,255">
							<Properties IsBackboneAtom="0" RelativeVelocity="0.0161766127528511,0.0898289576816297,0.0243811938022942"/>
						</Atom3d>
						<Atom3d ID="542" HasProperties="1" Mapping="323" Parent="588" Name="O" UserID="111" DisplayStyle="Line" XYZ="-0.0456483792859808,0.418368999034948,0.245472174413196" Connections="567" ForcefieldType="o1=" Charge="-0.45" Components="O" Visible="0" Color="255,0,0,255">
							<Properties IsBackboneAtom="0" RelativeVelocity="0.0212233984991566,-0.150391970511971,-0.0215630690046133"/>
						</Atom3d>
						<Atom3d ID="543" HasProperties="1" Mapping="323" Parent="588" Name="H" UserID="112" DisplayStyle="Line" XYZ="0.0101362914822588,0.430402417351622,0.266140215001412" Connections="568" ForcefieldType="h1" Charge="0.053" Components="H" Visible="0" Color="255,255,255,255">
							<Properties IsBackboneAtom="0" RelativeVelocity="0.360064780759268,-0.478613996608229,-0.646984241917512"/>
						</Atom3d>
						<Atom3d ID="544" HasProperties="1" Mapping="323" Parent="588" UserID="113" DisplayStyle="Line" XYZ="0.0328197065506445,0.446908066736248,0.242970378261529" Connections="569" ForcefieldType="h1" Charge="0.053" Components="H" Color="255,255,255,255">
							<Properties IsBackboneAtom="0" RelativeVelocity="-0.321846324087111,0.00945655698756388,0.182568862354256"/>
						</Atom3d>
						<Atom3d ID="545" HasProperties="1" Mapping="323" Parent="588" Name="C" UserID="114" DisplayStyle="Line" XYZ="-0.0549357190704138,0.398966508058872,0.190325865422763" Connections="570,572,573,574" ForcefieldType="c4" Charge="0.223" Components="C" Visible="0" Color="130,130,130,255">
							<Properties IsBackboneAtom="0" RelativeVelocity="0.0750603716823359,-0.124848155311675,0.0125513235639969"/>
						</Atom3d>
						<Atom3d ID="546" HasProperties="1" Mapping="323" Parent="588" Name="H" UserID="115" DisplayStyle="Line" XYZ="-0.0261122122470143,0.430153329363619,0.186384963516701" Connections="571" ForcefieldType="h1n" Charge="0.351" Components="H" Visible="0" Color="255,255,255,255">
							<Properties IsBackboneAtom="0" RelativeVelocity="0.157575753220551,0.0860672278798004,0.0293183169003018"/>
						</Atom3d>
						<Atom3d ID="547" HasProperties="1" Mapping="323" Parent="588" Name="C" UserID="116" DisplayStyle="Line" XYZ="-0.049327974204352,0.372641471832587,0.20525687698283" Connections="575,576,577,572" ForcefieldType="c4" Charge="-0.159" Components="C" Visible="0" Color="130,130,130,255">
							<Properties IsBackboneAtom="0" RelativeVelocity="0.0182181129252615,0.0283883081646219,0.110692774745472"/>
						</Atom3d>
						<Atom3d ID="548" HasProperties="1" Mapping="323" Parent="588" Name="C" UserID="117" DisplayStyle="Line" XYZ="-0.0841569946377025,0.407118533086509,0.194912356625059" Connections="578,579,580,573" ForcefieldType="c4" Charge="-0.159" Components="C" Visible="0" Color="130,130,130,255">
							<Properties IsBackboneAtom="0" RelativeVelocity="0.134375099019205,0.0745787435342356,0.091245888478079"/>
						</Atom3d>
						<Atom3d ID="549" HasProperties="1" Mapping="323" Parent="588" Name="C" UserID="118" DisplayStyle="Line" XYZ="-0.0482708819720332,0.397509664853925,0.160073945848981" Connections="581,582,574,583" ForcefieldType="c4" Charge="-0.271" Components="C" Visible="0" Color="130,130,130,255">
							<Properties IsBackboneAtom="0" RelativeVelocity="0.0673213630866563,0.103471040325275,-0.0886298067005863"/>
						</Atom3d>
						<Atom3d ID="550" HasProperties="1" Mapping="323" Parent="588" Name="H" UserID="119" DisplayStyle="Line" XYZ="-0.0290465183750104,0.363084110557665,0.202961539315714" Connections="575" ForcefieldType="h1" Charge="0.053" Components="H" Visible="0" Color="255,255,255,255">
							<Properties IsBackboneAtom="0" RelativeVelocity="0.217413915152971,-0.650332882935304,0.151295532379152"/>
						</Atom3d>
						<Atom3d ID="551" HasProperties="1" Mapping="323" Parent="588" Name="H" UserID="120" DisplayStyle="Line" XYZ="-0.0524142109737062,0.373541171221508,0.227964816102331" Connections="576" ForcefieldType="h1" Charge="0.053" Components="H" Visible="0" Color="255,255,255,255">
							<Properties IsBackboneAtom="0" RelativeVelocity="0.515154150735806,0.0938184846131902,0.403724743029292"/>
						</Atom3d>
						<Atom3d ID="552" HasProperties="1" Mapping="323" Parent="588" Name="H" UserID="121" DisplayStyle="Line" XYZ="-0.0650330327553011,0.357522197337655,0.19820418562361" Connections="577" ForcefieldType="h1" Charge="0.053" Components="H" Visible="0" Color="255,255,255,255">
							<Properties IsBackboneAtom="0" RelativeVelocity="-0.548237505390935,-0.314171735962712,-0.11195739254555"/>
						</Atom3d>
						<Atom3d ID="553" HasProperties="1" Mapping="323" Parent="588" Name="H" UserID="122" DisplayStyle="Line" XYZ="-0.0896322312761784,0.40812556761645,0.216443291170698" Connections="578" ForcefieldType="h1" Charge="0.053" Components="H" Visible="0" Color="255,255,255,255">
							<Properties IsBackboneAtom="0" RelativeVelocity="0.334675829956863,-0.272220067505564,-0.353409173608759"/>
						</Atom3d>
						<Atom3d ID="554" HasProperties="1" Mapping="323" Parent="588" Name="H" UserID="123" DisplayStyle="Line" XYZ="-0.0963612032376255,0.391003620861763,0.185132566387852" Connections="579" ForcefieldType="h1" Charge="0.053" Components="H" Visible="0" Color="255,255,255,255">
							<Properties IsBackboneAtom="0" RelativeVelocity="-0.0235093129849274,-0.447000456902382,-0.0802755709232993"/>
						</Atom3d>
						<Atom3d ID="555" HasProperties="1" Mapping="323" Parent="588" Name="H" UserID="124" DisplayStyle="Line" XYZ="-0.0925533900323056,0.425652053505024,0.186383550588147" Connections="580" ForcefieldType="h1" Charge="0.053" Components="H" Visible="0" Color="255,255,255,255">
							<Properties IsBackboneAtom="0" RelativeVelocity="0.18848689711101,0.110890375309047,0.681672296446428"/>
						</Atom3d>
						<Atom3d ID="556" HasProperties="1" Mapping="323" Parent="588" Name="H" UserID="125" DisplayStyle="Line" XYZ="-0.0503024068538592,0.417384360525765,0.150655870491906" Connections="581" ForcefieldType="h1" Charge="0.053" Components="H" Visible="0" Color="255,255,255,255">
							<Properties IsBackboneAtom="0" RelativeVelocity="-0.328717907058866,0.280983516455241,-0.00635979184709697"/>
						</Atom3d>
						<Atom3d ID="557" HasProperties="1" Mapping="323" Parent="588" Name="H" UserID="126" DisplayStyle="Line" XYZ="-0.0278471673058074,0.391470233149148,0.158779708606269" Connections="582" ForcefieldType="h1" Charge="0.053" Components="H" Visible="0" Color="255,255,255,255">
							<Properties IsBackboneAtom="0" RelativeVelocity="-0.269836175406615,0.142721006110548,-0.278838990350874"/>
						</Atom3d>
						<Atom3d ID="558" HasProperties="1" Mapping="323" Parent="588" Name="S" UserID="127" DisplayStyle="Line" XYZ="-0.0615920653146525,0.37496671743195,0.135075709899235" Connections="584,585,586,583" ForcefieldType="s4=" Charge="1.138" Components="S" Visible="0" Color="255,235,0,255">
							<Properties IsBackboneAtom="0" RelativeVelocity="0.00871713830770995,0.00914608902076772,5.03766677345438e-005"/>
						</Atom3d>
						<Atom3d ID="559" HasProperties="1" Mapping="323" Parent="588" Name="O" UserID="128" DisplayStyle="Line" XYZ="-0.0672720745931865,0.348815857925274,0.147423349770639" Connections="584" ForcefieldType="o1=" Charge="-0.485" Components="O" Visible="0" Color="255,0,0,255">
							<Properties IsBackboneAtom="0" RelativeVelocity="-0.0252428473023166,-0.0169283711905537,-0.0307595195900852"/>
						</Atom3d>
						<Atom3d ID="560" HasProperties="1" Mapping="323" Parent="588" Name="O" UserID="129" DisplayStyle="Line" XYZ="-0.0804273473343406,0.386759809492283,0.116355917828535" Connections="585" ForcefieldType="o1=" Charge="-0.485" Components="O" Visible="0" Color="255,0,0,255">
							<Properties IsBackboneAtom="0" RelativeVelocity="0.00968091588055581,0.0585947049440916,0.0440387473428323"/>
						</Atom3d>
						<Atom3d ID="561" HasProperties="1" Mapping="323" Parent="588" Name="O" UserID="130" DisplayStyle="Line" XYZ="-0.0332751924907436,0.368181953950958,0.119841172222853" Connections="586,587" ForcefieldType="o2" Charge="-0.413" Components="O" Visible="0" Color="255,0,0,255">
							<Properties IsBackboneAtom="0" RelativeVelocity="-0.0301459653757791,0.00757943283271191,-0.12550091793237"/>
						</Atom3d>
						<Atom3d ID="562" HasProperties="1" Mapping="323" Parent="588" Name="H" UserID="131" DisplayStyle="Line" XYZ="-0.0288958726144095,0.376597065120244,0.103595205708402" Connections="587" ForcefieldType="h1o" Charge="0.41" Components="H" Visible="0" Color="255,255,255,255">
							<Properties IsBackboneAtom="0" RelativeVelocity="0.18368549791851,-0.292954925629249,-0.0503477082695183"/>
						</Atom3d>
						<Bond ID="563" Mapping="323" Parent="588" Connects="538,537" Visible="0"/>
						<Bond ID="564" Mapping="323" Parent="588" UserID="2" Connects="539,537"/>
						<Bond ID="565" Mapping="323" Parent="588" Connects="537,540"/>
						<Bond ID="566" Mapping="323" Parent="588" Connects="538,541" Visible="0"/>
						<Bond ID="567" Mapping="323" Parent="588" Connects="538,542" Type="Double" Visible="0"/>
						<Bond ID="568" Mapping="323" Parent="588" Connects="543,539"/>
						<Bond ID="569" Mapping="323" Parent="588" Connects="539,544"/>
						<Bond ID="570" Mapping="323" Parent="588" Connects="541,545" Visible="0"/>
						<Bond ID="571" Mapping="323" Parent="588" Connects="541,546" Visible="0"/>
						<Bond ID="572" Mapping="323" Parent="588" UserID="4" Connects="545,547" Visible="0"/>
						<Bond ID="573" Mapping="323" Parent="588" UserID="5" Connects="545,548" Visible="0"/>
						<Bond ID="574" Mapping="323" Parent="588" UserID="6" Connects="545,549" Visible="0"/>
						<Bond ID="575" Mapping="323" Parent="588" Connects="550,547" Visible="0"/>
						<Bond ID="576" Mapping="323" Parent="588" Connects="551,547" Visible="0"/>
						<Bond ID="577" Mapping="323" Parent="588" Connects="552,547" Visible="0"/>
						<Bond ID="578" Mapping="323" Parent="588" Connects="553,548" Visible="0"/>
						<Bond ID="579" Mapping="323" Parent="588" Connects="554,548" Visible="0"/>
						<Bond ID="580" Mapping="323" Parent="588" Connects="555,548" Visible="0"/>
						<Bond ID="581" Mapping="323" Parent="588" Connects="556,549" Visible="0"/>
						<Bond ID="582" Mapping="323" Parent="588" Connects="557,549" Visible="0"/>
						<Bond ID="583" Mapping="323" Parent="588" UserID="7" Connects="549,558" Visible="0"/>
						<Bond ID="584" Mapping="323" Parent="588" Connects="559,558" Type="Double" Visible="0"/>
						<Bond ID="585" Mapping="323" Parent="588" Connects="560,558" Type="Double" Visible="0"/>
						<Bond ID="586" Mapping="323" Parent="588" Connects="561,558" Visible="0"/>
						<Bond ID="587" Mapping="323" Parent="588" Connects="561,562" Visible="0"/>
						<RepeatUnit ID="588" Mapping="323" Parent="1387" Children="ci(51):51+537" FlipProbability="0" ChiralInversionProbability="0"/>
						<Bond ID="589" Mapping="323" Parent="1387" Connects="484,539"/>
						<Atom3d ID="590" HasProperties="1" Mapping="323" Parent="641" Name="C" UserID="132" DisplayStyle="Line" XYZ="-0.000596009010361876,0.493725041952175,0.256205401750645" Connections="616,617,618,695" ForcefieldType="c43" Charge="-0.053" Components="C" Visible="0" Color="255,0,255,255">
							<Properties IsBackboneAtom="1" RelativeVelocity="-0.121114047071685,0.0306544964354878,0.0219238480439705"/>
						</Atom3d>
						<Atom3d ID="591" HasProperties="1" Mapping="323" Parent="641" Name="C" UserID="133" DisplayStyle="Line" XYZ="0.0181238010326744,0.488973419442061,0.279901320743369" Connections="616,619,620" ForcefieldType="c3&apos;" Charge="0.45" Components="C" Color="130,130,130,255">
							<Properties IsBackboneAtom="0" RelativeVelocity="0.115534902958224,-0.102323367288953,0.0161096124250817"/>
						</Atom3d>
						<Atom3d ID="592" HasProperties="1" Mapping="323" Parent="641" Name="C" UserID="134" DisplayStyle="Line" XYZ="-0.0209364093130036,0.470607757553784,0.246268328292957" Connections="621,617,622,642" ForcefieldType="c4" Charge="-0.106" Components="C" Visible="0" Color="255,0,255,255">
							<Properties IsBackboneAtom="1" RelativeVelocity="0.0300221751277695,-0.0417258490227642,0.109773550988963"/>
						</Atom3d>
						<Atom3d ID="593" HasProperties="1" Mapping="323" Parent="641" UserID="135" DisplayStyle="Line" XYZ="-0.0115934461305845,0.512021533831664,0.263117021438103" Connections="618" ForcefieldType="h1" Charge="0.053" Components="H" Visible="0" Color="255,255,255,255">
							<Properties IsBackboneAtom="0" RelativeVelocity="0.241800036207329,-0.0325265064179818,0.0905338764892409"/>
						</Atom3d>
						<Atom3d ID="594" HasProperties="1" Mapping="323" Parent="641" Name="N" UserID="136" DisplayStyle="Line" XYZ="0.00823357267527638,0.46975124367508,0.295630526338146" Connections="619,623,624" ForcefieldType="n3mh" Charge="-0.574" Components="N" Color="0,0,255,255">
							<Properties IsBackboneAtom="0" RelativeVelocity="0.059991186200184,0.0535853348093636,-0.128823947259722"/>
						</Atom3d>
						<Atom3d ID="595" HasProperties="1" Mapping="323" Parent="641" Name="O" UserID="137" DisplayStyle="Line" XYZ="0.0400889417722506,0.500687224653898,0.282732176085824" Connections="620" ForcefieldType="o1=" Charge="-0.45" Components="O" Color="255,0,0,255">
							<Properties IsBackboneAtom="0" RelativeVelocity="-0.0806985640200045,-0.00491170501305546,-0.00789269888547261"/>
						</Atom3d>
						<Atom3d ID="596" HasProperties="1" Mapping="323" Parent="641" Name="H" UserID="138" DisplayStyle="Line" XYZ="-0.0355342384993566,0.479748162037875,0.232903374068503" Connections="621" ForcefieldType="h1" Charge="0.053" Components="H" Visible="0" Color="255,255,255,255">
							<Properties IsBackboneAtom="0" RelativeVelocity="0.717050875801086,0.457865765251547,-0.713046090633191"/>
						</Atom3d>
						<Atom3d ID="597" HasProperties="1" Mapping="323" Parent="641" UserID="139" DisplayStyle="Line" XYZ="-0.0338286883426535,0.461922646963023,0.26297751594825" Connections="622" ForcefieldType="h1" Charge="0.053" Components="H" Visible="0" Color="255,255,255,255">
							<Properties IsBackboneAtom="0" RelativeVelocity="0.236287269735033,-0.269310428708726,-0.37854997073148"/>
						</Atom3d>
						<Atom3d ID="598" HasProperties="1" Mapping="323" Parent="641" Name="C" UserID="140" DisplayStyle="Line" XYZ="0.020144766652367,0.463955259633896,0.321473367395284" Connections="623,625,626,627" ForcefieldType="c4" Charge="0.223" Components="C" Color="130,130,130,255">
							<Properties IsBackboneAtom="0" RelativeVelocity="-0.127590789437499,-0.14683709418772,-0.0123788089682877"/>
						</Atom3d>
						<Atom3d ID="599" HasProperties="1" Mapping="323" Parent="641" Name="H" UserID="141" DisplayStyle="Line" XYZ="-0.012393988009112,0.467744504904578,0.29356169154571" Connections="624" ForcefieldType="h1n" Charge="0.351" Components="H" Visible="0" Color="255,255,255,255">
							<Properties IsBackboneAtom="0" RelativeVelocity="-0.454829451898228,-0.11371843287518,-0.00191775677448972"/>
						</Atom3d>
						<Atom3d ID="600" HasProperties="1" Mapping="323" Parent="641" Name="C" UserID="142" DisplayStyle="Line" XYZ="0.0467798678300661,0.448413105414611,0.316893536119969" Connections="628,629,630,625" ForcefieldType="c4" Charge="-0.159" Components="C" Color="130,130,130,255">
							<Properties IsBackboneAtom="0" RelativeVelocity="-0.013803504573401,0.0354987705942768,-0.237099276021131"/>
						</Atom3d>
						<Atom3d ID="601" HasProperties="1" Mapping="323" Parent="641" Name="C" UserID="143" DisplayStyle="Line" XYZ="0.0262110965089503,0.489034051799183,0.339589174191543" Connections="631,632,633,626" ForcefieldType="c4" Charge="-0.159" Components="C" Color="130,130,130,255">
							<Properties IsBackboneAtom="0" RelativeVelocity="-0.144929655586167,-0.0562118775721398,-0.109999471058775"/>
						</Atom3d>
						<Atom3d ID="602" HasProperties="1" Mapping="323" Parent="641" Name="C" UserID="144" DisplayStyle="Line" XYZ="-0.000434695980953249,0.445047870852036,0.334864264067781" Connections="634,635,627,636" ForcefieldType="c4" Charge="-0.271" Components="C" Visible="0" Color="130,130,130,255">
							<Properties IsBackboneAtom="0" RelativeVelocity="0.00844324214176256,-0.00884252946021617,-0.00133200470303002"/>
						</Atom3d>
						<Atom3d ID="603" HasProperties="1" Mapping="323" Parent="641" Name="H" UserID="145" DisplayStyle="Line" XYZ="0.0429477486264457,0.428709643405292,0.308371645945217" Connections="628" ForcefieldType="h1" Charge="0.053" Components="H" Color="255,255,255,255">
							<Properties IsBackboneAtom="0" RelativeVelocity="0.29999169539804,0.332294470189725,0.493833869554085"/>
						</Atom3d>
						<Atom3d ID="604" HasProperties="1" Mapping="323" Parent="641" Name="H" UserID="146" DisplayStyle="Line" XYZ="0.0618282159310742,0.459130673235017,0.303002360726351" Connections="629" ForcefieldType="h1" Charge="0.053" Components="H" Color="255,255,255,255">
							<Properties IsBackboneAtom="0" RelativeVelocity="-0.161705492680582,0.20840505253055,-0.0703625892816854"/>
						</Atom3d>
						<Atom3d ID="605" HasProperties="1" Mapping="323" Parent="641" Name="H" UserID="147" DisplayStyle="Line" XYZ="0.0588844234204904,0.445235948335474,0.335096316548372" Connections="630" ForcefieldType="h1" Charge="0.053" Components="H" Color="255,255,255,255">
							<Properties IsBackboneAtom="0" RelativeVelocity="0.0510722656505412,0.581863352932658,0.20962804883566"/>
						</Atom3d>
						<Atom3d ID="606" HasProperties="1" Mapping="323" Parent="641" Name="H" UserID="148" DisplayStyle="Line" XYZ="0.0356903581340235,0.505774939530289,0.329616876423064" Connections="631" ForcefieldType="h1" Charge="0.053" Components="H" Color="255,255,255,255">
							<Properties IsBackboneAtom="0" RelativeVelocity="0.339561704583577,0.347389995593596,0.481966357008507"/>
						</Atom3d>
						<Atom3d ID="607" HasProperties="1" Mapping="323" Parent="641" Name="H" UserID="149" DisplayStyle="Line" XYZ="0.0381831046036973,0.483735302425646,0.358285089491857" Connections="632" ForcefieldType="h1" Charge="0.053" Components="H" Color="255,255,255,255">
							<Properties IsBackboneAtom="0" RelativeVelocity="-0.0276493553417408,-0.0337981397882544,-0.448920612805043"/>
						</Atom3d>
						<Atom3d ID="608" HasProperties="1" Mapping="323" Parent="641" Name="H" UserID="150" DisplayStyle="Line" XYZ="0.00678440739551156,0.497639898452334,0.34820505639495" Connections="633" ForcefieldType="h1" Charge="0.053" Components="H" Color="255,255,255,255">
							<Properties IsBackboneAtom="0" RelativeVelocity="0.528918594214862,0.191772848328636,-0.125486144589492"/>
						</Atom3d>
						<Atom3d ID="609" HasProperties="1" Mapping="323" Parent="641" Name="H" UserID="151" DisplayStyle="Line" XYZ="-0.0154770336474333,0.457448969746392,0.34469558149188" Connections="634" ForcefieldType="h1" Charge="0.053" Components="H" Visible="0" Color="255,255,255,255">
							<Properties IsBackboneAtom="0" RelativeVelocity="0.565451868244983,-0.0309453202295705,0.173443957135218"/>
						</Atom3d>
						<Atom3d ID="610" HasProperties="1" Mapping="323" Parent="641" Name="H" UserID="152" DisplayStyle="Line" XYZ="-0.0104016493055501,0.430519703703733,0.319984637423441" Connections="635" ForcefieldType="h1" Charge="0.053" Components="H" Visible="0" Color="255,255,255,255">
							<Properties IsBackboneAtom="0" RelativeVelocity="-0.349897531047787,-0.039519113510875,-0.497361471953301"/>
						</Atom3d>
						<Atom3d ID="611" HasProperties="1" Mapping="323" Parent="641" Name="S" UserID="153" DisplayStyle="Line" XYZ="0.00825461902302248,0.424430330622916,0.363993214969506" Connections="637,638,639,636" ForcefieldType="s4=" Charge="1.138" Components="S" Visible="0" Color="255,235,0,255">
							<Properties IsBackboneAtom="0" RelativeVelocity="0.06180171805638,0.0340006946892363,-0.059093126838474"/>
						</Atom3d>
						<Atom3d ID="612" HasProperties="1" Mapping="323" Parent="641" Name="O" UserID="154" DisplayStyle="Line" XYZ="0.0292367557257085,0.436534036919793,0.381129488413101" Connections="637" ForcefieldType="o1=" Charge="-0.485" Components="O" Color="255,0,0,255">
							<Properties IsBackboneAtom="0" RelativeVelocity="0.170688565463738,-0.0658550214833142,-0.102050172582232"/>
						</Atom3d>
						<Atom3d ID="613" HasProperties="1" Mapping="323" Parent="641" Name="O" UserID="155" DisplayStyle="Line" XYZ="-0.0176175507975392,0.415176217051658,0.375410179629456" Connections="638" ForcefieldType="o1=" Charge="-0.485" Components="O" Visible="0" Color="255,0,0,255">
							<Properties IsBackboneAtom="0" RelativeVelocity="-0.0892690885907856,0.134634969626625,-0.11523718245743"/>
						</Atom3d>
						<Atom3d ID="614" HasProperties="1" Mapping="323" Parent="641" Name="O" UserID="156" DisplayStyle="Line" XYZ="0.0206585583913172,0.39839735232349,0.349932855445537" Connections="639,640" ForcefieldType="o2" Charge="-0.413" Components="O" Color="255,0,0,255">
							<Properties IsBackboneAtom="0" RelativeVelocity="0.02582428528092,-0.00263801091284303,0.02113549733602"/>
						</Atom3d>
						<Atom3d ID="615" HasProperties="1" Mapping="323" Parent="641" Name="H" UserID="157" DisplayStyle="Line" XYZ="0.00842904952732163,0.38735390463057,0.338677656306679" Connections="640" ForcefieldType="h1o" Charge="0.41" Components="H" Visible="0" Color="255,255,255,255">
							<Properties IsBackboneAtom="0" RelativeVelocity="-0.264225026098241,0.256940083717039,0.0278143365561912"/>
						</Atom3d>
						<Bond ID="616" Mapping="323" Parent="641" Connects="591,590"/>
						<Bond ID="617" Mapping="323" Parent="641" UserID="2" Connects="592,590" Visible="0"/>
						<Bond ID="618" Mapping="323" Parent="641" Connects="590,593" Visible="0"/>
						<Bond ID="619" Mapping="323" Parent="641" Connects="591,594"/>
						<Bond ID="620" Mapping="323" Parent="641" Connects="591,595" Type="Double"/>
						<Bond ID="621" Mapping="323" Parent="641" Connects="596,592" Visible="0"/>
						<Bond ID="622" Mapping="323" Parent="641" Connects="592,597" Visible="0"/>
						<Bond ID="623" Mapping="323" Parent="641" Connects="594,598"/>
						<Bond ID="624" Mapping="323" Parent="641" Connects="594,599"/>
						<Bond ID="625" Mapping="323" Parent="641" UserID="4" Connects="598,600"/>
						<Bond ID="626" Mapping="323" Parent="641" UserID="5" Connects="598,601"/>
						<Bond ID="627" Mapping="323" Parent="641" UserID="6" Connects="598,602"/>
						<Bond ID="628" Mapping="323" Parent="641" Connects="603,600"/>
						<Bond ID="629" Mapping="323" Parent="641" Connects="604,600"/>
						<Bond ID="630" Mapping="323" Parent="641" Connects="605,600"/>
						<Bond ID="631" Mapping="323" Parent="641" Connects="606,601"/>
						<Bond ID="632" Mapping="323" Parent="641" Connects="607,601"/>
						<Bond ID="633" Mapping="323" Parent="641" Connects="608,601"/>
						<Bond ID="634" Mapping="323" Parent="641" Connects="609,602" Visible="0"/>
						<Bond ID="635" Mapping="323" Parent="641" Connects="610,602" Visible="0"/>
						<Bond ID="636" Mapping="323" Parent="641" UserID="7" Connects="602,611" Visible="0"/>
						<Bond ID="637" Mapping="323" Parent="641" Connects="612,611" Type="Double"/>
						<Bond ID="638" Mapping="323" Parent="641" Connects="613,611" Type="Double" Visible="0"/>
						<Bond ID="639" Mapping="323" Parent="641" Connects="614,611"/>
						<Bond ID="640" Mapping="323" Parent="641" Connects="614,615"/>
						<RepeatUnit ID="641" Mapping="323" Parent="1387" Children="ci(51):51+590" FlipProbability="0" ChiralInversionProbability="0"/>
						<Bond ID="642" Mapping="323" Parent="1387" Connects="537,592" Visible="0"/>
						<Atom3d ID="643" HasProperties="1" Mapping="323" Parent="694" Name="C" UserID="158" DisplayStyle="Line" XYZ="0.00217251767268455,0.515333575821055,0.205620645127225" Connections="669,670,671,748" ForcefieldType="c43" Charge="-0.053" Components="C" Color="255,0,255,255">
							<Properties IsBackboneAtom="1" RelativeVelocity="0.12950536474087,0.0312022161827945,-0.00734200594663109"/>
						</Atom3d>
						<Atom3d ID="644" HasProperties="1" Mapping="323" Parent="694" Name="C" UserID="159" DisplayStyle="Line" XYZ="-0.0183449605571071,0.538305925244937,0.209267662897322" Connections="669,672,673" ForcefieldType="c3&apos;" Charge="0.45" Components="C" Visible="0" Color="130,130,130,255">
							<Properties IsBackboneAtom="0" RelativeVelocity="0.00808934659774674,0.127298568851195,-0.16123425900314"/>
						</Atom3d>
						<Atom3d ID="645" HasProperties="1" Mapping="323" Parent="694" Name="C" UserID="160" DisplayStyle="Line" XYZ="0.0179612181944295,0.504362816468918,0.23092418376658" Connections="674,670,675,695" ForcefieldType="c4" Charge="-0.106" Components="C" Color="255,0,255,255">
							<Properties IsBackboneAtom="1" RelativeVelocity="-0.040173582476476,-0.0660656621602354,-0.102954033082376"/>
						</Atom3d>
						<Atom3d ID="646" HasProperties="1" Mapping="323" Parent="694" UserID="161" DisplayStyle="Line" XYZ="-0.0123882595025807,0.498196530769233,0.199173350045145" Connections="671" ForcefieldType="h1" Charge="0.053" Components="H" Color="255,255,255,255">
							<Properties IsBackboneAtom="0" RelativeVelocity="-0.0210873974408096,-0.671914944652807,0.115293090150131"/>
						</Atom3d>
						<Atom3d ID="647" HasProperties="1" Mapping="323" Parent="694" Name="N" UserID="162" DisplayStyle="Line" XYZ="-0.0171218764737906,0.554738583460871,0.231459137922495" Connections="672,676,677" ForcefieldType="n3mh" Charge="-0.574" Components="N" Color="0,0,255,255">
							<Properties IsBackboneAtom="0" RelativeVelocity="0.0755248755751063,0.00682621114280487,-0.184864181788738"/>
						</Atom3d>
						<Atom3d ID="648" HasProperties="1" Mapping="323" Parent="694" Name="O" UserID="163" DisplayStyle="Line" XYZ="-0.0364740162901705,0.541636771731282,0.191975580333414" Connections="673" ForcefieldType="o1=" Charge="-0.45" Components="O" Visible="0" Color="255,0,0,255">
							<Properties IsBackboneAtom="0" RelativeVelocity="-0.00464497951489054,0.0166981395335166,-0.0628001549419288"/>
						</Atom3d>
						<Atom3d ID="649" HasProperties="1" Mapping="323" Parent="694" Name="H" UserID="164" DisplayStyle="Line" XYZ="0.0320429283867569,0.520871493395844,0.23690480632397" Connections="674" ForcefieldType="h1" Charge="0.053" Components="H" Color="255,255,255,255">
							<Properties IsBackboneAtom="0" RelativeVelocity="0.135995348814444,0.289243479554356,-0.444839622780912"/>
						</Atom3d>
						<Atom3d ID="650" HasProperties="1" Mapping="323" Parent="694" UserID="165" DisplayStyle="Line" XYZ="0.0302907142824977,0.488681425025469,0.222666064294357" Connections="675" ForcefieldType="h1" Charge="0.053" Components="H" Visible="0" Color="255,255,255,255">
							<Properties IsBackboneAtom="0" RelativeVelocity="0.508773843923106,0.0681871650251849,0.201570487533166"/>
						</Atom3d>
						<Atom3d ID="651" HasProperties="1" Mapping="323" Parent="694" Name="C" UserID="166" DisplayStyle="Line" XYZ="-0.0376019162003979,0.57408456266926,0.240522935562685" Connections="676,678,679,680" ForcefieldType="c4" Charge="0.223" Components="C" Visible="0" Color="130,130,130,255">
							<Properties IsBackboneAtom="0" RelativeVelocity="-0.0560451929949897,-0.0563229796048196,-0.0288563505057526"/>
						</Atom3d>
						<Atom3d ID="652" HasProperties="1" Mapping="323" Parent="694" Name="H" UserID="167" DisplayStyle="Line" XYZ="-0.0012805767754011,0.55378443873452,0.244119796217271" Connections="677" ForcefieldType="h1n" Charge="0.351" Components="H" Color="255,255,255,255">
							<Properties IsBackboneAtom="0" RelativeVelocity="0.0546183556428912,-0.286127965917139,0.28205116450878"/>
						</Atom3d>
						<Atom3d ID="653" HasProperties="1" Mapping="323" Parent="694" Name="C" UserID="168" DisplayStyle="Line" XYZ="-0.0642047004395106,0.561887132370334,0.247437510606684" Connections="681,682,683,678" ForcefieldType="c4" Charge="-0.159" Components="C" Visible="0" Color="130,130,130,255">
							<Properties IsBackboneAtom="0" RelativeVelocity="-0.00205525983275652,0.0118284439819764,-0.0893142925550458"/>
						</Atom3d>
						<Atom3d ID="654" HasProperties="1" Mapping="323" Parent="694" Name="C" UserID="169" DisplayStyle="Line" XYZ="-0.025151048153105,0.584795165688966,0.267408658256038" Connections="684,685,686,679" ForcefieldType="c4" Charge="-0.159" Components="C" Color="130,130,130,255">
							<Properties IsBackboneAtom="0" RelativeVelocity="0.0194489020674272,0.0642899981315233,0.0695717182742135"/>
						</Atom3d>
						<Atom3d ID="655" HasProperties="1" Mapping="323" Parent="694" Name="C" UserID="170" DisplayStyle="Line" XYZ="-0.0402479709677091,0.598802783753996,0.222656804944053" Connections="687,688,680,689" ForcefieldType="c4" Charge="-0.271" Components="C" Visible="0" Color="130,130,130,255">
							<Properties IsBackboneAtom="0" RelativeVelocity="0.0964969973247942,-0.106066057327503,0.110752515643396"/>
						</Atom3d>
						<Atom3d ID="656" HasProperties="1" Mapping="323" Parent="694" Name="H" UserID="171" DisplayStyle="Line" XYZ="-0.0746733658993581,0.577405924281153,0.259663493293115" Connections="681" ForcefieldType="h1" Charge="0.053" Components="H" Visible="0" Color="255,255,255,255">
							<Properties IsBackboneAtom="0" RelativeVelocity="0.458278296342268,0.169586283098773,-0.476803179412629"/>
						</Atom3d>
						<Atom3d ID="657" HasProperties="1" Mapping="323" Parent="694" Name="H" UserID="172" DisplayStyle="Line" XYZ="-0.078697028246938,0.556840753722247,0.229373582304871" Connections="682" ForcefieldType="h1" Charge="0.053" Components="H" Visible="0" Color="255,255,255,255">
							<Properties IsBackboneAtom="0" RelativeVelocity="-0.365702377419386,-0.464622202351714,-0.561352847558175"/>
						</Atom3d>
						<Atom3d ID="658" HasProperties="1" Mapping="323" Parent="694" Name="H" UserID="173" DisplayStyle="Line" XYZ="-0.0620803604667543,0.54363666030548,0.260134077933739" Connections="683" ForcefieldType="h1" Charge="0.053" Components="H" Visible="0" Color="255,255,255,255">
							<Properties IsBackboneAtom="0" RelativeVelocity="-0.0843394039294369,-0.0179793946605429,0.379624300862231"/>
						</Atom3d>
						<Atom3d ID="659" HasProperties="1" Mapping="323" Parent="694" Name="H" UserID="174" DisplayStyle="Line" XYZ="-0.0178592704872969,0.571386694349275,0.282095951863788" Connections="684" ForcefieldType="h1" Charge="0.053" Components="H" Color="255,255,255,255">
							<Properties IsBackboneAtom="0" RelativeVelocity="0.716781913719262,0.0196043989497812,-0.0794962828417483"/>
						</Atom3d>
						<Atom3d ID="660" HasProperties="1" Mapping="323" Parent="694" Name="H" UserID="175" DisplayStyle="Line" XYZ="-0.0398191538068873,0.59783890989963,0.2779637225408" Connections="685" ForcefieldType="h1" Charge="0.053" Components="H" Color="255,255,255,255">
							<Properties IsBackboneAtom="0" RelativeVelocity="0.592107936829242,0.0206975832068015,-0.0747867358265306"/>
						</Atom3d>
						<Atom3d ID="661" HasProperties="1" Mapping="323" Parent="694" Name="H" UserID="176" DisplayStyle="Line" XYZ="-0.00878463662104398,0.598945954346816,0.262009306004171" Connections="686" ForcefieldType="h1" Charge="0.053" Components="H" Color="255,255,255,255">
							<Properties IsBackboneAtom="0" RelativeVelocity="-0.214837058544321,-0.268362262078407,0.0601370657004808"/>
						</Atom3d>
						<Atom3d ID="662" HasProperties="1" Mapping="323" Parent="694" Name="H" UserID="177" DisplayStyle="Line" XYZ="-0.0185861931167323,0.606359236630498,0.215798987511622" Connections="687" ForcefieldType="h1" Charge="0.053" Components="H" Visible="0" Color="255,255,255,255">
							<Properties IsBackboneAtom="0" RelativeVelocity="-0.352687635352345,-0.146451654033373,0.31557648465499"/>
						</Atom3d>
						<Atom3d ID="663" HasProperties="1" Mapping="323" Parent="694" Name="H" UserID="178" DisplayStyle="Line" XYZ="-0.05173390646054,0.593737481314851,0.203363668936535" Connections="688" ForcefieldType="h1" Charge="0.053" Components="H" Visible="0" Color="255,255,255,255">
							<Properties IsBackboneAtom="0" RelativeVelocity="0.00619304130301149,0.465813090783678,-0.755139523795913"/>
						</Atom3d>
						<Atom3d ID="664" HasProperties="1" Mapping="323" Parent="694" Name="S" UserID="179" DisplayStyle="Line" XYZ="-0.0540126342926621,0.630951335758201,0.232260484045955" Connections="690,691,692,689" ForcefieldType="s4=" Charge="1.138" Components="S" Visible="0" Color="255,235,0,255">
							<Properties IsBackboneAtom="0" RelativeVelocity="0.0379612418070197,-0.0571123487976559,-0.0856991077374631"/>
						</Atom3d>
						<Atom3d ID="665" HasProperties="1" Mapping="323" Parent="694" Name="O" UserID="180" DisplayStyle="Line" XYZ="-0.055825178452148,0.647842049016504,0.20851738069549" Connections="690" ForcefieldType="o1=" Charge="-0.485" Components="O" Visible="0" Color="255,0,0,255">
							<Properties IsBackboneAtom="0" RelativeVelocity="-0.027848062674995,-0.0663217678310241,-0.0960985203642524"/>
						</Atom3d>
						<Atom3d ID="666" HasProperties="1" Mapping="323" Parent="694" Name="O" UserID="181" DisplayStyle="Line" XYZ="-0.0778556038715714,0.629648999472953,0.249844783204949" Connections="691" ForcefieldType="o1=" Charge="-0.485" Components="O" Visible="0" Color="255,0,0,255">
							<Properties IsBackboneAtom="0" RelativeVelocity="0.0471823227366133,-0.0361027088392663,0.165771419988965"/>
						</Atom3d>
						<Atom3d ID="667" HasProperties="1" Mapping="323" Parent="694" Name="O" UserID="182" DisplayStyle="Line" XYZ="-0.030191033105061,0.643624547280138,0.248325326070344" Connections="692,693" ForcefieldType="o2" Charge="-0.413" Components="O" Visible="0" Color="255,0,0,255">
							<Properties IsBackboneAtom="0" RelativeVelocity="-0.0911546814180558,-0.0979632097596729,0.000393135902085854"/>
						</Atom3d>
						<Atom3d ID="668" HasProperties="1" Mapping="323" Parent="694" Name="H" UserID="183" DisplayStyle="Line" XYZ="-0.016056089661183,0.652592608086733,0.238311807812327" Connections="693" ForcefieldType="h1o" Charge="0.41" Components="H" Visible="0" Color="255,255,255,255">
							<Properties IsBackboneAtom="0" RelativeVelocity="-0.0438902939942244,-0.38030020419967,0.208547618686956"/>
						</Atom3d>
						<Bond ID="669" Mapping="323" Parent="694" Connects="644,643"/>
						<Bond ID="670" Mapping="323" Parent="694" UserID="2" Connects="645,643"/>
						<Bond ID="671" Mapping="323" Parent="694" Connects="643,646"/>
						<Bond ID="672" Mapping="323" Parent="694" Connects="644,647"/>
						<Bond ID="673" Mapping="323" Parent="694" Connects="644,648" Type="Double" Visible="0"/>
						<Bond ID="674" Mapping="323" Parent="694" Connects="649,645"/>
						<Bond ID="675" Mapping="323" Parent="694" Connects="645,650"/>
						<Bond ID="676" Mapping="323" Parent="694" Connects="647,651"/>
						<Bond ID="677" Mapping="323" Parent="694" Connects="647,652"/>
						<Bond ID="678" Mapping="323" Parent="694" UserID="4" Connects="651,653" Visible="0"/>
						<Bond ID="679" Mapping="323" Parent="694" UserID="5" Connects="651,654"/>
						<Bond ID="680" Mapping="323" Parent="694" UserID="6" Connects="651,655" Visible="0"/>
						<Bond ID="681" Mapping="323" Parent="694" Connects="656,653" Visible="0"/>
						<Bond ID="682" Mapping="323" Parent="694" Connects="657,653" Visible="0"/>
						<Bond ID="683" Mapping="323" Parent="694" Connects="658,653" Visible="0"/>
						<Bond ID="684" Mapping="323" Parent="694" Connects="659,654"/>
						<Bond ID="685" Mapping="323" Parent="694" Connects="660,654"/>
						<Bond ID="686" Mapping="323" Parent="694" Connects="661,654"/>
						<Bond ID="687" Mapping="323" Parent="694" Connects="662,655" Visible="0"/>
						<Bond ID="688" Mapping="323" Parent="694" Connects="663,655" Visible="0"/>
						<Bond ID="689" Mapping="323" Parent="694" UserID="7" Connects="655,664" Visible="0"/>
						<Bond ID="690" Mapping="323" Parent="694" Connects="665,664" Type="Double" Visible="0"/>
						<Bond ID="691" Mapping="323" Parent="694" Connects="666,664" Type="Double" Visible="0"/>
						<Bond ID="692" Mapping="323" Parent="694" Connects="667,664" Visible="0"/>
						<Bond ID="693" Mapping="323" Parent="694" Connects="667,668" Visible="0"/>
						<RepeatUnit ID="694" Mapping="323" Parent="1387" Children="ci(51):51+643" FlipProbability="0" ChiralInversionProbability="0"/>
						<Bond ID="695" Mapping="323" Parent="1387" Connects="590,645"/>
						<Atom3d ID="696" HasProperties="1" Mapping="323" Parent="747" Name="C" UserID="184" DisplayStyle="Line" XYZ="0.0340395990958611,0.54730075551739,0.173446768234507" Connections="722,723,724,801" ForcefieldType="c43" Charge="-0.053" Components="C" Color="255,0,255,255">
							<Properties IsBackboneAtom="1" RelativeVelocity="0.196564902355929,0.0887937240747271,0.0202115099341632"/>
						</Atom3d>
						<Atom3d ID="697" HasProperties="1" Mapping="323" Parent="747" Name="C" UserID="185" DisplayStyle="Line" XYZ="0.0550342573257975,0.557315289932157,0.195264013913217" Connections="722,725,726" ForcefieldType="c3&apos;" Charge="0.45" Components="C" Color="130,130,130,255">
							<Properties IsBackboneAtom="0" RelativeVelocity="-0.0173808493274391,-0.056681687563509,0.0573500189350733"/>
						</Atom3d>
						<Atom3d ID="698" HasProperties="1" Mapping="323" Parent="747" Name="C" UserID="186" DisplayStyle="Line" XYZ="0.0209755837292079,0.520654748572987,0.179594789525734" Connections="727,723,728,748" ForcefieldType="c4" Charge="-0.106" Components="C" Color="255,0,255,255">
							<Properties IsBackboneAtom="1" RelativeVelocity="-0.12358206869631,0.0692547568694617,0.0977694166968493"/>
						</Atom3d>
						<Atom3d ID="699" HasProperties="1" Mapping="323" Parent="747" UserID="187" DisplayStyle="Line" XYZ="0.0188420849833718,0.563633285392284,0.168929121387795" Connections="724" ForcefieldType="h1" Charge="0.053" Components="H" Color="255,255,255,255">
							<Properties IsBackboneAtom="0" RelativeVelocity="-0.0633229317216749,0.503037200768011,-0.408672285556111"/>
						</Atom3d>
						<Atom3d ID="700" HasProperties="1" Mapping="323" Parent="747" Name="N" UserID="188" DisplayStyle="Line" XYZ="0.0564914329132541,0.584626331109018,0.19484888593444" Connections="725,729,730" ForcefieldType="n3mh" Charge="-0.574" Components="N" Color="0,0,255,255">
							<Properties IsBackboneAtom="0" RelativeVelocity="-0.0704616149257402,-0.077866156528598,0.0475976644899339"/>
						</Atom3d>
						<Atom3d ID="701" HasProperties="1" Mapping="323" Parent="747" Name="O" UserID="189" DisplayStyle="Line" XYZ="0.0708185860230806,0.542868588752584,0.207529319580781" Connections="726" ForcefieldType="o1=" Charge="-0.45" Components="O" Color="255,0,0,255">
							<Properties IsBackboneAtom="0" RelativeVelocity="0.0607348143587767,-0.137186294243298,0.0868131195499994"/>
						</Atom3d>
						<Atom3d ID="702" HasProperties="1" Mapping="323" Parent="747" Name="H" UserID="190" DisplayStyle="Line" XYZ="0.0380570866995032,0.504483040910298,0.182396824849036" Connections="727" ForcefieldType="h1" Charge="0.053" Components="H" Color="255,255,255,255">
							<Properties IsBackboneAtom="0" RelativeVelocity="-0.137318082008421,0.301610643299288,-0.0883942080738564"/>
						</Atom3d>
						<Atom3d ID="703" HasProperties="1" Mapping="323" Parent="747" UserID="191" DisplayStyle="Line" XYZ="0.0082421365822942,0.514577587481486,0.161283876406576" Connections="728" ForcefieldType="h1" Charge="0.053" Components="H" Color="255,255,255,255">
							<Properties IsBackboneAtom="0" RelativeVelocity="0.112348231575704,0.37909870697971,0.104553466975516"/>
						</Atom3d>
						<Atom3d ID="704" HasProperties="1" Mapping="323" Parent="747" Name="C" UserID="192" DisplayStyle="Line" XYZ="0.0757241560877401,0.600784825965432,0.209734313157748" Connections="729,731,732,733" ForcefieldType="c4" Charge="0.223" Components="C" Color="130,130,130,255">
							<Properties IsBackboneAtom="0" RelativeVelocity="-0.0453548522322064,0.00549065139750762,0.0646218925511244"/>
						</Atom3d>
						<Atom3d ID="705" HasProperties="1" Mapping="323" Parent="747" Name="H" UserID="193" DisplayStyle="Line" XYZ="0.0447416278621817,0.59381751932513,0.180901133546065" Connections="730" ForcefieldType="h1n" Charge="0.351" Components="H" Color="255,255,255,255">
							<Properties IsBackboneAtom="0" RelativeVelocity="-0.075671383053306,0.207783961837686,-0.474704395052657"/>
						</Atom3d>
						<Atom3d ID="706" HasProperties="1" Mapping="323" Parent="747" Name="C" UserID="194" DisplayStyle="Line" XYZ="0.103859931609344,0.596610981346551,0.196874770108929" Connections="734,735,736,731" ForcefieldType="c4" Charge="-0.159" Components="C" Color="130,130,130,255">
							<Properties IsBackboneAtom="0" RelativeVelocity="0.0143051485149466,-0.0353448423197678,-0.181759226429049"/>
						</Atom3d>
						<Atom3d ID="707" HasProperties="1" Mapping="323" Parent="747" Name="C" UserID="195" DisplayStyle="Line" XYZ="0.0674460218155598,0.629644714662715,0.205797852804991" Connections="737,738,739,732" ForcefieldType="c4" Charge="-0.159" Components="C" Color="130,130,130,255">
							<Properties IsBackboneAtom="0" RelativeVelocity="0.0908729269411598,0.0771892069969994,0.0642871003046487"/>
						</Atom3d>
						<Atom3d ID="708" HasProperties="1" Mapping="323" Parent="747" Name="C" UserID="196" DisplayStyle="Line" XYZ="0.0800781157190455,0.59238128341383,0.240339575526798" Connections="740,741,733,742" ForcefieldType="c4" Charge="-0.271" Components="C" Color="130,130,130,255">
							<Properties IsBackboneAtom="0" RelativeVelocity="-0.26889482110901,0.110300574926177,-0.118672053204722"/>
						</Atom3d>
						<Atom3d ID="709" HasProperties="1" Mapping="323" Parent="747" Name="H" UserID="197" DisplayStyle="Line" XYZ="0.112806442753357,0.575786768800518,0.200412780435075" Connections="734" ForcefieldType="h1" Charge="0.053" Components="H" Color="255,255,255,255">
							<Properties IsBackboneAtom="0" RelativeVelocity="-0.367580472335109,0.396203615770537,-0.0208032554228159"/>
						</Atom3d>
						<Atom3d ID="710" HasProperties="1" Mapping="323" Parent="747" Name="H" UserID="198" DisplayStyle="Line" XYZ="0.104118816522741,0.601847560748435,0.175441908268377" Connections="735" ForcefieldType="h1" Charge="0.053" Components="H" Color="255,255,255,255">
							<Properties IsBackboneAtom="0" RelativeVelocity="-0.245642163328259,0.0974074639985213,0.382549007005562"/>
						</Atom3d>
						<Atom3d ID="711" HasProperties="1" Mapping="323" Parent="747" Name="H" UserID="199" DisplayStyle="Line" XYZ="0.117932802729314,0.611119071631361,0.209545870261729" Connections="736" ForcefieldType="h1" Charge="0.053" Components="H" Color="255,255,255,255">
							<Properties IsBackboneAtom="0" RelativeVelocity="0.448200757814445,-0.266059922084422,0.318123190159251"/>
						</Atom3d>
						<Atom3d ID="712" HasProperties="1" Mapping="323" Parent="747" Name="H" UserID="200" DisplayStyle="Line" XYZ="0.0655271517742003,0.637661420865652,0.184756858428643" Connections="737" ForcefieldType="h1" Charge="0.053" Components="H" Color="255,255,255,255">
							<Properties IsBackboneAtom="0" RelativeVelocity="-0.612626248708875,0.0319029703970849,-0.368945119529182"/>
						</Atom3d>
						<Atom3d ID="713" HasProperties="1" Mapping="323" Parent="747" Name="H" UserID="201" DisplayStyle="Line" XYZ="0.0851172758211064,0.639474543824741,0.213386840971563" Connections="738" ForcefieldType="h1" Charge="0.053" Components="H" Color="255,255,255,255">
							<Properties IsBackboneAtom="0" RelativeVelocity="-0.398906169275403,-0.240105683400093,0.0656409946911411"/>
						</Atom3d>
						<Atom3d ID="714" HasProperties="1" Mapping="323" Parent="747" Name="H" UserID="202" DisplayStyle="Line" XYZ="0.0487865720797927,0.637135498293748,0.215806851864632" Connections="739" ForcefieldType="h1" Charge="0.053" Components="H" Color="255,255,255,255">
							<Properties IsBackboneAtom="0" RelativeVelocity="0.0814382679991212,0.710578677047409,-0.0560436046377484"/>
						</Atom3d>
						<Atom3d ID="715" HasProperties="1" Mapping="323" Parent="747" Name="H" UserID="203" DisplayStyle="Line" XYZ="0.0926023112365932,0.573639944085422,0.242913357067194" Connections="740" ForcefieldType="h1" Charge="0.053" Components="H" Color="255,255,255,255">
							<Properties IsBackboneAtom="0" RelativeVelocity="-0.357006744384555,-0.39956052688011,0.195188489410679"/>
						</Atom3d>
						<Atom3d ID="716" HasProperties="1" Mapping="323" Parent="747" Name="H" UserID="204" DisplayStyle="Line" XYZ="0.0941876129534858,0.608297617243003,0.248463666700667" Connections="741" ForcefieldType="h1" Charge="0.053" Components="H" Color="255,255,255,255">
							<Properties IsBackboneAtom="0" RelativeVelocity="-0.0401463268833888,-0.0749701107499979,-0.0509990357203244"/>
						</Atom3d>
						<Atom3d ID="717" HasProperties="1" Mapping="323" Parent="747" Name="S" UserID="205" DisplayStyle="Line" XYZ="0.0542281263258397,0.588483676452057,0.264821079605197" Connections="743,744,745,742" ForcefieldType="s4=" Charge="1.138" Components="S" Color="255,235,0,255">
							<Properties IsBackboneAtom="0" RelativeVelocity="-0.00739851700445091,0.0423016635622534,0.00210294469746"/>
						</Atom3d>
						<Atom3d ID="718" HasProperties="1" Mapping="323" Parent="747" Name="O" UserID="206" DisplayStyle="Line" XYZ="0.0419278177119661,0.613999578891189,0.268606741556543" Connections="743" ForcefieldType="o1=" Charge="-0.485" Components="O" Color="255,0,0,255">
							<Properties IsBackboneAtom="0" RelativeVelocity="-0.0660463754419128,-0.0326685028660726,0.0556916948089899"/>
						</Atom3d>
						<Atom3d ID="719" HasProperties="1" Mapping="323" Parent="747" Name="O" UserID="207" DisplayStyle="Line" XYZ="0.0364572049497033,0.565099528238128,0.261739424210968" Connections="744" ForcefieldType="o1=" Charge="-0.485" Components="O" Color="255,0,0,255">
							<Properties IsBackboneAtom="0" RelativeVelocity="-0.101619033562124,0.0146074920281684,-0.0410265273305759"/>
						</Atom3d>
						<Atom3d ID="720" HasProperties="1" Mapping="323" Parent="747" Name="O" UserID="208" DisplayStyle="Line" XYZ="0.0699051224172944,0.581630343160056,0.291895278357455" Connections="745,746" ForcefieldType="o2" Charge="-0.413" Components="O" Color="255,0,0,255">
							<Properties IsBackboneAtom="0" RelativeVelocity="0.0232359823993432,0.0319851400001575,0.0267028944730609"/>
						</Atom3d>
						<Atom3d ID="721" HasProperties="1" Mapping="323" Parent="747" Name="H" UserID="209" DisplayStyle="Line" XYZ="0.0707424384845758,0.561550135548411,0.293461702720244" Connections="746" ForcefieldType="h1o" Charge="0.41" Components="H" Color="255,255,255,255">
							<Properties IsBackboneAtom="0" RelativeVelocity="0.0297883880160924,-0.137511617773689,-0.134607411256038"/>
						</Atom3d>
						<Bond ID="722" Mapping="323" Parent="747" Connects="697,696"/>
						<Bond ID="723" Mapping="323" Parent="747" UserID="2" Connects="698,696"/>
						<Bond ID="724" Mapping="323" Parent="747" Connects="696,699"/>
						<Bond ID="725" Mapping="323" Parent="747" Connects="697,700"/>
						<Bond ID="726" Mapping="323" Parent="747" Connects="697,701" Type="Double"/>
						<Bond ID="727" Mapping="323" Parent="747" Connects="702,698"/>
						<Bond ID="728" Mapping="323" Parent="747" Connects="698,703"/>
						<Bond ID="729" Mapping="323" Parent="747" Connects="700,704"/>
						<Bond ID="730" Mapping="323" Parent="747" Connects="700,705"/>
						<Bond ID="731" Mapping="323" Parent="747" UserID="4" Connects="704,706"/>
						<Bond ID="732" Mapping="323" Parent="747" UserID="5" Connects="704,707"/>
						<Bond ID="733" Mapping="323" Parent="747" UserID="6" Connects="704,708"/>
						<Bond ID="734" Mapping="323" Parent="747" Connects="709,706"/>
						<Bond ID="735" Mapping="323" Parent="747" Connects="710,706"/>
						<Bond ID="736" Mapping="323" Parent="747" Connects="711,706"/>
						<Bond ID="737" Mapping="323" Parent="747" Connects="712,707"/>
						<Bond ID="738" Mapping="323" Parent="747" Connects="713,707"/>
						<Bond ID="739" Mapping="323" Parent="747" Connects="714,707"/>
						<Bond ID="740" Mapping="323" Parent="747" Connects="715,708"/>
						<Bond ID="741" Mapping="323" Parent="747" Connects="716,708"/>
						<Bond ID="742" Mapping="323" Parent="747" UserID="7" Connects="708,717"/>
						<Bond ID="743" Mapping="323" Parent="747" Connects="718,717" Type="Double"/>
						<Bond ID="744" Mapping="323" Parent="747" Connects="719,717" Type="Double"/>
						<Bond ID="745" Mapping="323" Parent="747" Connects="720,717"/>
						<Bond ID="746" Mapping="323" Parent="747" Connects="720,721"/>
						<RepeatUnit ID="747" Mapping="323" Parent="1387" Children="ci(51):51+696" FlipProbability="0" ChiralInversionProbability="0"/>
						<Bond ID="748" Mapping="323" Parent="1387" Connects="643,698"/>
						<Atom3d ID="749" HasProperties="1" Mapping="323" Parent="800" Name="C" UserID="210" DisplayStyle="Line" XYZ="0.0385996909368451,0.544655848043069,0.120202341398261" Connections="775,776,777,854" ForcefieldType="c43" Charge="-0.053" Components="C" Color="255,0,255,255">
							<Properties IsBackboneAtom="1" RelativeVelocity="0.0289757178520074,0.0920533739854713,-0.0271186303251841"/>
						</Atom3d>
						<Atom3d ID="750" HasProperties="1" Mapping="323" Parent="800" Name="C" UserID="211" DisplayStyle="Line" XYZ="0.0195807529019019,0.568673742536209,0.115237456760826" Connections="775,778,779" ForcefieldType="c3&apos;" Charge="0.45" Components="C" Color="130,130,130,255">
							<Properties IsBackboneAtom="0" RelativeVelocity="-0.0532799959979987,-0.177979378371844,-0.00407409453263494"/>
						</Atom3d>
						<Atom3d ID="751" HasProperties="1" Mapping="323" Parent="800" Name="C" UserID="212" DisplayStyle="Line" XYZ="0.0533985233400624,0.546747699835198,0.147967727987627" Connections="780,776,781,801" ForcefieldType="c4" Charge="-0.106" Components="C" Color="255,0,255,255">
							<Properties IsBackboneAtom="1" RelativeVelocity="0.0667242028942032,0.053010705253068,0.0172029103885867"/>
						</Atom3d>
						<Atom3d ID="752" HasProperties="1" Mapping="323" Parent="800" UserID="213" DisplayStyle="Line" XYZ="0.0280221312938976,0.525056589219984,0.119590886897679" Connections="777" ForcefieldType="h1" Charge="0.053" Components="H" Color="255,255,255,255">
							<Properties IsBackboneAtom="0" RelativeVelocity="0.105647483678552,0.275323323198586,0.00782754348375678"/>
						</Atom3d>
						<Atom3d ID="753" HasProperties="1" Mapping="323" Parent="800" Name="N" UserID="214" DisplayStyle="Line" XYZ="-0.00694444930288328,0.561783749260569,0.120953644745012" Connections="778,782,783" ForcefieldType="n3mh" Charge="-0.574" Components="N" Visible="0" Color="0,0,255,255">
							<Properties IsBackboneAtom="0" RelativeVelocity="-0.0296895428341603,0.0724995765290046,-0.0786237897407819"/>
						</Atom3d>
						<Atom3d ID="754" HasProperties="1" Mapping="323" Parent="800" Name="O" UserID="215" DisplayStyle="Line" XYZ="0.0278295000384884,0.591657258930515,0.108887616853541" Connections="779" ForcefieldType="o1=" Charge="-0.45" Components="O" Color="255,0,0,255">
							<Properties IsBackboneAtom="0" RelativeVelocity="-0.134784557904961,-0.0282142751530505,0.0322321406360748"/>
						</Atom3d>
						<Atom3d ID="755" HasProperties="1" Mapping="323" Parent="800" Name="H" UserID="216" DisplayStyle="Line" XYZ="0.066801410125356,0.564933217620895,0.148213026284292" Connections="780" ForcefieldType="h1" Charge="0.053" Components="H" Color="255,255,255,255">
							<Properties IsBackboneAtom="0" RelativeVelocity="-0.245957639604585,-0.318748267032262,0.000585790165180907"/>
						</Atom3d>
						<Atom3d ID="756" HasProperties="1" Mapping="323" Parent="800" UserID="217" DisplayStyle="Line" XYZ="0.0683529219742226,0.530951674601248,0.149756711999046" Connections="781" ForcefieldType="h1" Charge="0.053" Components="H" Color="255,255,255,255">
							<Properties IsBackboneAtom="0" RelativeVelocity="-0.195143762784973,-0.23013949733248,-0.287366356543169"/>
						</Atom3d>
						<Atom3d ID="757" HasProperties="1" Mapping="323" Parent="800" Name="C" UserID="218" DisplayStyle="Line" XYZ="-0.0289219848054588,0.58036186726627,0.120120877885811" Connections="782,784,785,786" ForcefieldType="c4" Charge="0.223" Components="C" Visible="0" Color="130,130,130,255">
							<Properties IsBackboneAtom="0" RelativeVelocity="-0.0359440712908624,0.0345550626710186,-0.0639011963194397"/>
						</Atom3d>
						<Atom3d ID="758" HasProperties="1" Mapping="323" Parent="800" Name="H" UserID="219" DisplayStyle="Line" XYZ="-0.0115974353908513,0.542986056223388,0.117520662605739" Connections="783" ForcefieldType="h1n" Charge="0.351" Components="H" Visible="0" Color="255,255,255,255">
							<Properties IsBackboneAtom="0" RelativeVelocity="0.32497775410892,-0.444053322294905,0.176621859976238"/>
						</Atom3d>
						<Atom3d ID="759" HasProperties="1" Mapping="323" Parent="800" Name="C" UserID="220" DisplayStyle="Line" XYZ="-0.0349092590958292,0.592662674511631,0.0916987476096293" Connections="787,788,789,784" ForcefieldType="c4" Charge="-0.159" Components="C" Visible="0" Color="130,130,130,255">
							<Properties IsBackboneAtom="0" RelativeVelocity="0.0366873808855859,0.0747562070439315,-0.190854050114152"/>
						</Atom3d>
						<Atom3d ID="760" HasProperties="1" Mapping="323" Parent="800" Name="C" UserID="221" DisplayStyle="Line" XYZ="-0.0540112791508535,0.563327539639891,0.122006104245251" Connections="790,791,792,785" ForcefieldType="c4" Charge="-0.159" Components="C" Visible="0" Color="130,130,130,255">
							<Properties IsBackboneAtom="0" RelativeVelocity="0.0947574290517443,-0.0761595310442202,0.0224137619810855"/>
						</Atom3d>
						<Atom3d ID="761" HasProperties="1" Mapping="323" Parent="800" Name="C" UserID="222" DisplayStyle="Line" XYZ="-0.029358092184129,0.601485512415527,0.142129659025167" Connections="793,794,786,795" ForcefieldType="c4" Charge="-0.271" Components="C" Visible="0" Color="130,130,130,255">
							<Properties IsBackboneAtom="0" RelativeVelocity="0.101862183917264,-0.195375999808361,0.0530548143067494"/>
						</Atom3d>
						<Atom3d ID="762" HasProperties="1" Mapping="323" Parent="800" Name="H" UserID="223" DisplayStyle="Line" XYZ="-0.0546654207037948,0.601986899317335,0.0925476669012722" Connections="787" ForcefieldType="h1" Charge="0.053" Components="H" Visible="0" Color="255,255,255,255">
							<Properties IsBackboneAtom="0" RelativeVelocity="-0.446687903991727,0.255065932933651,-0.112992339634517"/>
						</Atom3d>
						<Atom3d ID="763" HasProperties="1" Mapping="323" Parent="800" Name="H" UserID="224" DisplayStyle="Line" XYZ="-0.0193059664956155,0.607961298396179,0.0857292244839512" Connections="788" ForcefieldType="h1" Charge="0.053" Components="H" Visible="0" Color="255,255,255,255">
							<Properties IsBackboneAtom="0" RelativeVelocity="-0.135089299871627,0.289982069133621,0.23653705149926"/>
						</Atom3d>
						<Atom3d ID="764" HasProperties="1" Mapping="323" Parent="800" Name="H" UserID="225" DisplayStyle="Line" XYZ="-0.0362425323537328,0.577201118594364,0.0752245990685982" Connections="789" ForcefieldType="h1" Charge="0.053" Components="H" Visible="0" Color="255,255,255,255">
							<Properties IsBackboneAtom="0" RelativeVelocity="0.340556398303128,-0.161762889298086,-0.0463106220132018"/>
						</Atom3d>
						<Atom3d ID="765" HasProperties="1" Mapping="323" Parent="800" Name="H" UserID="226" DisplayStyle="Line" XYZ="-0.0730010607128763,0.575538389864584,0.125126745185895" Connections="790" ForcefieldType="h1" Charge="0.053" Components="H" Visible="0" Color="255,255,255,255">
							<Properties IsBackboneAtom="0" RelativeVelocity="0.165788410008284,-0.212566416558312,-0.294501143304614"/>
						</Atom3d>
						<Atom3d ID="766" HasProperties="1" Mapping="323" Parent="800" Name="H" UserID="227" DisplayStyle="Line" XYZ="-0.055018225345154,0.547449124569695,0.136625729095596" Connections="791" ForcefieldType="h1" Charge="0.053" Components="H" Visible="0" Color="255,255,255,255">
							<Properties IsBackboneAtom="0" RelativeVelocity="0.0401377313625968,0.262619332487183,-0.0710329876161538"/>
						</Atom3d>
						<Atom3d ID="767" HasProperties="1" Mapping="323" Parent="800" Name="H" UserID="228" DisplayStyle="Line" XYZ="-0.0580558210510744,0.552447043476908,0.103110503535075" Connections="792" ForcefieldType="h1" Charge="0.053" Components="H" Visible="0" Color="255,255,255,255">
							<Properties IsBackboneAtom="0" RelativeVelocity="0.207434406264754,0.0594066389426837,-0.11926425854469"/>
						</Atom3d>
						<Atom3d ID="768" HasProperties="1" Mapping="323" Parent="800" Name="H" UserID="229" DisplayStyle="Line" XYZ="-0.0477438457486929,0.612271482295968,0.136963303425514" Connections="793" ForcefieldType="h1" Charge="0.053" Components="H" Visible="0" Color="255,255,255,255">
							<Properties IsBackboneAtom="0" RelativeVelocity="0.226297798725585,-0.394662740257808,-0.649425263048741"/>
						</Atom3d>
						<Atom3d ID="769" HasProperties="1" Mapping="323" Parent="800" Name="H" UserID="230" DisplayStyle="Line" XYZ="-0.0333524149413767,0.590901291119144,0.161634835763393" Connections="794" ForcefieldType="h1" Charge="0.053" Components="H" Visible="0" Color="255,255,255,255">
							<Properties IsBackboneAtom="0" RelativeVelocity="-0.821842947994967,-0.0888201505745976,0.663989579210958"/>
						</Atom3d>
						<Atom3d ID="770" HasProperties="1" Mapping="323" Parent="800" Name="S" UserID="231" DisplayStyle="Line" XYZ="-0.00658469680666984,0.628819063918715,0.150004581802914" Connections="796,797,798,795" ForcefieldType="s4=" Charge="1.138" Components="S" Visible="0" Color="255,235,0,255">
							<Properties IsBackboneAtom="0" RelativeVelocity="-0.0873200531327591,-0.0168073363397318,0.00682829015856216"/>
						</Atom3d>
						<Atom3d ID="771" HasProperties="1" Mapping="323" Parent="800" Name="O" UserID="232" DisplayStyle="Line" XYZ="-0.0212163126411841,0.652446936301055,0.159219581026639" Connections="796" ForcefieldType="o1=" Charge="-0.485" Components="O" Visible="0" Color="255,0,0,255">
							<Properties IsBackboneAtom="0" RelativeVelocity="-0.100809237244193,0.0901499906652642,0.0880249804735992"/>
						</Atom3d>
						<Atom3d ID="772" HasProperties="1" Mapping="323" Parent="800" Name="O" UserID="233" DisplayStyle="Line" XYZ="0.0148497026784823,0.61747681393619,0.16677296667916" Connections="797" ForcefieldType="o1=" Charge="-0.485" Components="O" Visible="0" Color="255,0,0,255">
							<Properties IsBackboneAtom="0" RelativeVelocity="-0.0352932057200395,-0.0123715645985562,-0.0230217446988298"/>
						</Atom3d>
						<Atom3d ID="773" HasProperties="1" Mapping="323" Parent="800" Name="O" UserID="234" DisplayStyle="Line" XYZ="0.00626867365946608,0.63372392607522,0.121856923110534" Connections="798,799" ForcefieldType="o2" Charge="-0.413" Components="O" Visible="0" Color="255,0,0,255">
							<Properties IsBackboneAtom="0" RelativeVelocity="0.0460117073989611,-0.0595436459313249,0.0489405331006813"/>
						</Atom3d>
						<Atom3d ID="774" HasProperties="1" Mapping="323" Parent="800" Name="H" UserID="235" DisplayStyle="Line" XYZ="0.0182436008409526,0.619875136434189,0.117715245597928" Connections="799" ForcefieldType="h1o" Charge="0.41" Components="H" Visible="0" Color="255,255,255,255">
							<Properties IsBackboneAtom="0" RelativeVelocity="-0.0102343463736046,-0.340621820568482,0.236728953933868"/>
						</Atom3d>
						<Bond ID="775" Mapping="323" Parent="800" Connects="750,749"/>
						<Bond ID="776" Mapping="323" Parent="800" UserID="2" Connects="751,749"/>
						<Bond ID="777" Mapping="323" Parent="800" Connects="749,752"/>
						<Bond ID="778" Mapping="323" Parent="800" Connects="750,753"/>
						<Bond ID="779" Mapping="323" Parent="800" Connects="750,754" Type="Double"/>
						<Bond ID="780" Mapping="323" Parent="800" Connects="755,751"/>
						<Bond ID="781" Mapping="323" Parent="800" Connects="751,756"/>
						<Bond ID="782" Mapping="323" Parent="800" Connects="753,757" Visible="0"/>
						<Bond ID="783" Mapping="323" Parent="800" Connects="753,758" Visible="0"/>
						<Bond ID="784" Mapping="323" Parent="800" UserID="4" Connects="757,759" Visible="0"/>
						<Bond ID="785" Mapping="323" Parent="800" UserID="5" Connects="757,760" Visible="0"/>
						<Bond ID="786" Mapping="323" Parent="800" UserID="6" Connects="757,761" Visible="0"/>
						<Bond ID="787" Mapping="323" Parent="800" Connects="762,759" Visible="0"/>
						<Bond ID="788" Mapping="323" Parent="800" Connects="763,759" Visible="0"/>
						<Bond ID="789" Mapping="323" Parent="800" Connects="764,759" Visible="0"/>
						<Bond ID="790" Mapping="323" Parent="800" Connects="765,760" Visible="0"/>
						<Bond ID="791" Mapping="323" Parent="800" Connects="766,760" Visible="0"/>
						<Bond ID="792" Mapping="323" Parent="800" Connects="767,760" Visible="0"/>
						<Bond ID="793" Mapping="323" Parent="800" Connects="768,761" Visible="0"/>
						<Bond ID="794" Mapping="323" Parent="800" Connects="769,761" Visible="0"/>
						<Bond ID="795" Mapping="323" Parent="800" UserID="7" Connects="761,770" Visible="0"/>
						<Bond ID="796" Mapping="323" Parent="800" Connects="771,770" Type="Double" Visible="0"/>
						<Bond ID="797" Mapping="323" Parent="800" Connects="772,770" Type="Double" Visible="0"/>
						<Bond ID="798" Mapping="323" Parent="800" Connects="773,770" Visible="0"/>
						<Bond ID="799" Mapping="323" Parent="800" Connects="773,774" Visible="0"/>
						<RepeatUnit ID="800" Mapping="323" Parent="1387" Children="ci(51):51+749" FlipProbability="0" ChiralInversionProbability="0"/>
						<Bond ID="801" Mapping="323" Parent="1387" Connects="696,751"/>
						<Atom3d ID="802" HasProperties="1" Mapping="323" Parent="853" Name="C" UserID="236" DisplayStyle="Line" XYZ="0.0540450519568159,0.537703521234198,0.0676446595168315" Connections="828,829,830,907" ForcefieldType="c43" Charge="-0.053" Components="C" Color="255,0,255,255">
							<Properties IsBackboneAtom="1" RelativeVelocity="0.0919335419684011,0.0800616272036365,0.0720795657302634"/>
						</Atom3d>
						<Atom3d ID="803" HasProperties="1" Mapping="323" Parent="853" Name="C" UserID="237" DisplayStyle="Line" XYZ="0.0431692490721885,0.560370843620083,0.0503459291981981" Connections="828,831,832" ForcefieldType="c3&apos;" Charge="0.45" Components="C" Color="130,130,130,255">
							<Properties IsBackboneAtom="0" RelativeVelocity="0.00659850033375699,0.0256424498229073,-0.0489171287358309"/>
						</Atom3d>
						<Atom3d ID="804" HasProperties="1" Mapping="323" Parent="853" Name="C" UserID="238" DisplayStyle="Line" XYZ="0.0620760734579453,0.543714593628912,0.0977913435405339" Connections="833,829,834,854" ForcefieldType="c4" Charge="-0.106" Components="C" Color="255,0,255,255">
							<Properties IsBackboneAtom="1" RelativeVelocity="-0.0679374598549979,-0.0380475914944829,-0.140820084847078"/>
						</Atom3d>
						<Atom3d ID="805" HasProperties="1" Mapping="323" Parent="853" UserID="239" DisplayStyle="Line" XYZ="0.0386004089323582,0.521206601136006,0.0690018628937279" Connections="830" ForcefieldType="h1" Charge="0.053" Components="H" Color="255,255,255,255">
							<Properties IsBackboneAtom="0" RelativeVelocity="-0.354980242009568,0.615976061038225,0.505920290428976"/>
						</Atom3d>
						<Atom3d ID="806" HasProperties="1" Mapping="323" Parent="853" Name="N" UserID="240" DisplayStyle="Line" XYZ="0.052634170345286,0.585834048991409,0.0579636355724054" Connections="831,835,836" ForcefieldType="n3mh" Charge="-0.574" Components="N" Color="0,0,255,255">
							<Properties IsBackboneAtom="0" RelativeVelocity="-0.0171470010613908,-0.0593038155033581,0.0215716522578941"/>
						</Atom3d>
						<Atom3d ID="807" HasProperties="1" Mapping="323" Parent="853" Name="O" UserID="241" DisplayStyle="Line" XYZ="0.0297185161061678,0.554938552489652,0.0301475871628143" Connections="832" ForcefieldType="o1=" Charge="-0.45" Components="O" Color="255,0,0,255">
							<Properties IsBackboneAtom="0" RelativeVelocity="0.0290116787500214,-0.0469974805065198,-0.104437405752436"/>
						</Atom3d>
						<Atom3d ID="808" HasProperties="1" Mapping="323" Parent="853" Name="H" UserID="242" DisplayStyle="Line" XYZ="0.0757030456727594,0.563764560544362,0.0970132767655821" Connections="833" ForcefieldType="h1" Charge="0.053" Components="H" Color="255,255,255,255">
							<Properties IsBackboneAtom="0" RelativeVelocity="0.431208400297449,0.275099242441414,0.248684889653875"/>
						</Atom3d>
						<Atom3d ID="809" HasProperties="1" Mapping="323" Parent="853" UserID="243" DisplayStyle="Line" XYZ="0.0765702931598498,0.527500461541184,0.103362568199798" Connections="834" ForcefieldType="h1" Charge="0.053" Components="H" Color="255,255,255,255">
							<Properties IsBackboneAtom="0" RelativeVelocity="-0.192364686483835,-0.139497550585079,-0.555735149366322"/>
						</Atom3d>
						<Atom3d ID="810" HasProperties="1" Mapping="323" Parent="853" Name="C" UserID="244" DisplayStyle="Line" XYZ="0.0476170754766768,0.611879389104525,0.0430557006308067" Connections="835,837,838,839" ForcefieldType="c4" Charge="0.223" Components="C" Color="130,130,130,255">
							<Properties IsBackboneAtom="0" RelativeVelocity="-0.12076631370102,0.0690878468759837,0.0618047429670555"/>
						</Atom3d>
						<Atom3d ID="811" HasProperties="1" Mapping="323" Parent="853" Name="H" UserID="245" DisplayStyle="Line" XYZ="0.0573491383137169,0.588895110050098,0.0783744697339305" Connections="836" ForcefieldType="h1n" Charge="0.351" Components="H" Color="255,255,255,255">
							<Properties IsBackboneAtom="0" RelativeVelocity="0.0291554114726325,-0.234394435111751,-0.393296619253508"/>
						</Atom3d>
						<Atom3d ID="812" HasProperties="1" Mapping="323" Parent="853" Name="C" UserID="246" DisplayStyle="Line" XYZ="0.0495827658005217,0.635848316666503,0.0626382125165185" Connections="840,841,842,837" ForcefieldType="c4" Charge="-0.159" Components="C" Color="130,130,130,255">
							<Properties IsBackboneAtom="0" RelativeVelocity="0.0800867259987965,-0.109854707687169,0.0481277004161869"/>
						</Atom3d>
						<Atom3d ID="813" HasProperties="1" Mapping="323" Parent="853" Name="C" UserID="247" DisplayStyle="Line" XYZ="0.0679383169162155,0.617222095842107,0.0203804605497965" Connections="843,844,845,838" ForcefieldType="c4" Charge="-0.159" Components="C" Color="130,130,130,255">
							<Properties IsBackboneAtom="0" RelativeVelocity="0.150705970117087,0.0196580428480028,0.0993130497895295"/>
						</Atom3d>
						<Atom3d ID="814" HasProperties="1" Mapping="323" Parent="853" Name="C" UserID="248" DisplayStyle="Line" XYZ="0.0181972853607803,0.613801988347921,0.0309550162745586" Connections="846,847,839,848" ForcefieldType="c4" Charge="-0.271" Components="C" Color="130,130,130,255">
							<Properties IsBackboneAtom="0" RelativeVelocity="0.154990552981895,0.0949368994410417,0.038887665751654"/>
						</Atom3d>
						<Atom3d ID="815" HasProperties="1" Mapping="323" Parent="853" Name="H" UserID="249" DisplayStyle="Line" XYZ="0.0350667118925671,0.633542960362959,0.079061546482835" Connections="840" ForcefieldType="h1" Charge="0.053" Components="H" Color="255,255,255,255">
							<Properties IsBackboneAtom="0" RelativeVelocity="-0.411246457328947,-0.33549015569387,-0.379785829297127"/>
						</Atom3d>
						<Atom3d ID="816" HasProperties="1" Mapping="323" Parent="853" Name="H" UserID="250" DisplayStyle="Line" XYZ="0.0713946707359122,0.638898198128108,0.072181273147317" Connections="841" ForcefieldType="h1" Charge="0.053" Components="H" Color="255,255,255,255">
							<Properties IsBackboneAtom="0" RelativeVelocity="0.0924228459021865,-0.859661630811896,-0.163938378861157"/>
						</Atom3d>
						<Atom3d ID="817" HasProperties="1" Mapping="323" Parent="853" Name="H" UserID="251" DisplayStyle="Line" XYZ="0.0451793203753431,0.657329448434017,0.0538342548287264" Connections="842" ForcefieldType="h1" Charge="0.053" Components="H" Color="255,255,255,255">
							<Properties IsBackboneAtom="0" RelativeVelocity="0.0963490916589073,0.311795064054508,0.779131597540988"/>
						</Atom3d>
						<Atom3d ID="818" HasProperties="1" Mapping="323" Parent="853" Name="H" UserID="252" DisplayStyle="Line" XYZ="0.0605106490084313,0.634598694751096,0.00978823593489351" Connections="843" ForcefieldType="h1" Charge="0.053" Components="H" Color="255,255,255,255">
							<Properties IsBackboneAtom="0" RelativeVelocity="-0.525800549255206,-0.495835099099561,-0.0689122617337324"/>
						</Atom3d>
						<Atom3d ID="819" HasProperties="1" Mapping="323" Parent="853" Name="H" UserID="253" DisplayStyle="Line" XYZ="0.0732462228588216,0.601993071616092,0.00576089347524887" Connections="844" ForcefieldType="h1" Charge="0.053" Components="H" Color="255,255,255,255">
							<Properties IsBackboneAtom="0" RelativeVelocity="0.112503990547916,-0.191681974936382,0.17263150920986"/>
						</Atom3d>
						<Atom3d ID="820" HasProperties="1" Mapping="323" Parent="853" Name="H" UserID="254" DisplayStyle="Line" XYZ="0.0875784981191382,0.625141923853745,0.0276694098406858" Connections="845" ForcefieldType="h1" Charge="0.053" Components="H" Color="255,255,255,255">
							<Properties IsBackboneAtom="0" RelativeVelocity="0.375140943557337,0.0568121856998099,-0.701551366481174"/>
						</Atom3d>
						<Atom3d ID="821" HasProperties="1" Mapping="323" Parent="853" Name="H" UserID="255" DisplayStyle="Line" XYZ="0.0192264205503882,0.595749530828776,0.0172155140952069" Connections="846" ForcefieldType="h1" Charge="0.053" Components="H" Visible="0" Color="255,255,255,255">
							<Properties IsBackboneAtom="0" RelativeVelocity="0.186623006876385,0.155754059533827,-0.214852351888657"/>
						</Atom3d>
						<Atom3d ID="822" HasProperties="1" Mapping="323" Parent="853" Name="H" UserID="256" DisplayStyle="Line" XYZ="0.00284018284473086,0.609035815589518,0.0463280613497586" Connections="847" ForcefieldType="h1" Charge="0.053" Components="H" Visible="0" Color="255,255,255,255">
							<Properties IsBackboneAtom="0" RelativeVelocity="0.048870327984533,-0.1926141886297,-0.380869695020654"/>
						</Atom3d>
						<Atom3d ID="823" HasProperties="1" Mapping="323" Parent="853" Name="S" UserID="257" DisplayStyle="Line" XYZ="0.00107116467420661,0.638252627828219,0.00836159303867197" Connections="849,850,851,848" ForcefieldType="s4=" Charge="1.138" Components="S" Visible="0" Color="255,235,0,255">
							<Properties IsBackboneAtom="0" RelativeVelocity="-0.0230144216468625,-0.0312598118370759,0.0139550132546915"/>
						</Atom3d>
						<Atom3d ID="824" HasProperties="1" Mapping="323" Parent="853" Name="O" UserID="258" DisplayStyle="Line" XYZ="0.0187477697501877,0.643135987784468,-0.0136607989989993" Connections="849" ForcefieldType="o1=" Charge="-0.485" Components="O" Color="255,0,0,255">
							<Properties IsBackboneAtom="0" RelativeVelocity="-0.0832424785251775,0.0613900109707831,0.00498451220879575"/>
						</Atom3d>
						<Atom3d ID="825" HasProperties="1" Mapping="323" Parent="853" Name="O" UserID="259" DisplayStyle="Line" XYZ="-0.0255277471831152,0.629562252470892,0.000831808174589463" Connections="850" ForcefieldType="o1=" Charge="-0.485" Components="O" Visible="0" Color="255,0,0,255">
							<Properties IsBackboneAtom="0" RelativeVelocity="-0.192396810350487,-0.0462754300310301,-0.0868207917422974"/>
						</Atom3d>
						<Atom3d ID="826" HasProperties="1" Mapping="323" Parent="853" Name="O" UserID="260" DisplayStyle="Line" XYZ="-0.0019123049082898,0.665760625573437,0.0241734836337569" Connections="851,852" ForcefieldType="o2" Charge="-0.413" Components="O" Visible="0" Color="255,0,0,255">
							<Properties IsBackboneAtom="0" RelativeVelocity="-0.0478308222467174,0.0580952199331589,-0.0882745311479308"/>
						</Atom3d>
						<Atom3d ID="827" HasProperties="1" Mapping="323" Parent="853" Name="H" UserID="261" DisplayStyle="Line" XYZ="-0.0136767073926982,0.666901787531413,0.0395709199181943" Connections="852" ForcefieldType="h1o" Charge="0.41" Components="H" Visible="0" Color="255,255,255,255">
							<Properties IsBackboneAtom="0" RelativeVelocity="0.393755923071942,-0.526090159031135,-0.0696683825968227"/>
						</Atom3d>
						<Bond ID="828" Mapping="323" Parent="853" Connects="803,802"/>
						<Bond ID="829" Mapping="323" Parent="853" UserID="2" Connects="804,802"/>
						<Bond ID="830" Mapping="323" Parent="853" Connects="802,805"/>
						<Bond ID="831" Mapping="323" Parent="853" Connects="803,806"/>
						<Bond ID="832" Mapping="323" Parent="853" Connects="803,807" Type="Double"/>
						<Bond ID="833" Mapping="323" Parent="853" Connects="808,804"/>
						<Bond ID="834" Mapping="323" Parent="853" Connects="804,809"/>
						<Bond ID="835" Mapping="323" Parent="853" Connects="806,810"/>
						<Bond ID="836" Mapping="323" Parent="853" Connects="806,811"/>
						<Bond ID="837" Mapping="323" Parent="853" UserID="4" Connects="810,812"/>
						<Bond ID="838" Mapping="323" Parent="853" UserID="5" Connects="810,813"/>
						<Bond ID="839" Mapping="323" Parent="853" UserID="6" Connects="810,814"/>
						<Bond ID="840" Mapping="323" Parent="853" Connects="815,812"/>
						<Bond ID="841" Mapping="323" Parent="853" Connects="816,812"/>
						<Bond ID="842" Mapping="323" Parent="853" Connects="817,812"/>
						<Bond ID="843" Mapping="323" Parent="853" Connects="818,813"/>
						<Bond ID="844" Mapping="323" Parent="853" Connects="819,813"/>
						<Bond ID="845" Mapping="323" Parent="853" Connects="820,813"/>
						<Bond ID="846" Mapping="323" Parent="853" Connects="821,814"/>
						<Bond ID="847" Mapping="323" Parent="853" Connects="822,814"/>
						<Bond ID="848" Mapping="323" Parent="853" UserID="7" Connects="814,823"/>
						<Bond ID="849" Mapping="323" Parent="853" Connects="824,823" Type="Double"/>
						<Bond ID="850" Mapping="323" Parent="853" Connects="825,823" Type="Double" Visible="0"/>
						<Bond ID="851" Mapping="323" Parent="853" Connects="826,823" Visible="0"/>
						<Bond ID="852" Mapping="323" Parent="853" Connects="826,827" Visible="0"/>
						<RepeatUnit ID="853" Mapping="323" Parent="1387" Children="ci(51):51+802" FlipProbability="0" ChiralInversionProbability="0"/>
						<Bond ID="854" Mapping="323" Parent="1387" Connects="749,804"/>
						<Atom3d ID="855" HasProperties="1" Mapping="323" Parent="906" Name="C" UserID="262" DisplayStyle="Line" XYZ="0.102141522622542,0.540653678280948,0.0452339892555434" Connections="881,882,883,960" ForcefieldType="c43" Charge="-0.053" Components="C" Color="255,0,255,255">
							<Properties IsBackboneAtom="1" RelativeVelocity="-0.120363451842994,0.0939033436800013,-0.00420223321546134"/>
						</Atom3d>
						<Atom3d ID="856" HasProperties="1" Mapping="323" Parent="906" Name="C" UserID="263" DisplayStyle="Line" XYZ="0.119993515996512,0.55054562623623,0.0675674467043273" Connections="881,884,885" ForcefieldType="c3&apos;" Charge="0.45" Components="C" Color="130,130,130,255">
							<Properties IsBackboneAtom="0" RelativeVelocity="0.133484991556998,0.0857840388431387,-0.161447383607153"/>
						</Atom3d>
						<Atom3d ID="857" HasProperties="1" Mapping="323" Parent="906" Name="C" UserID="264" DisplayStyle="Line" XYZ="0.076833400428995,0.523384666537077,0.0515548565551395" Connections="886,882,887,907" ForcefieldType="c4" Charge="-0.106" Components="C" Color="255,0,255,255">
							<Properties IsBackboneAtom="1" RelativeVelocity="0.0176957028663889,0.0528156589745351,-0.127267273258955"/>
						</Atom3d>
						<Atom3d ID="858" HasProperties="1" Mapping="323" Parent="906" UserID="265" DisplayStyle="Line" XYZ="0.0941620482168089,0.560254507556118,0.0376129019812112" Connections="883" ForcefieldType="h1" Charge="0.053" Components="H" Color="255,255,255,255">
							<Properties IsBackboneAtom="0" RelativeVelocity="0.24020716101538,-0.75864465180503,-0.23722791982878"/>
						</Atom3d>
						<Atom3d ID="859" HasProperties="1" Mapping="323" Parent="906" Name="N" UserID="266" DisplayStyle="Line" XYZ="0.120721821852025,0.536018534711758,0.091744225860131" Connections="884,888,889" ForcefieldType="n3mh" Charge="-0.574" Components="N" Color="0,0,255,255">
							<Properties IsBackboneAtom="0" RelativeVelocity="0.162648446008841,0.0383042846128019,-0.155564719018425"/>
						</Atom3d>
						<Atom3d ID="860" HasProperties="1" Mapping="323" Parent="906" Name="O" UserID="267" DisplayStyle="Line" XYZ="0.132476405677378,0.571599849397407,0.0663459625009483" Connections="885" ForcefieldType="o1=" Charge="-0.45" Components="O" Color="255,0,0,255">
							<Properties IsBackboneAtom="0" RelativeVelocity="-0.0838033358887619,-0.0303771347505115,0.0261549094372175"/>
						</Atom3d>
						<Atom3d ID="861" HasProperties="1" Mapping="323" Parent="906" Name="H" UserID="268" DisplayStyle="Line" XYZ="0.0782011573723802,0.502905186747254,0.0623948917627541" Connections="886" ForcefieldType="h1" Charge="0.053" Components="H" Color="255,255,255,255">
							<Properties IsBackboneAtom="0" RelativeVelocity="0.529263653194916,-0.300537400779782,-0.480927685030889"/>
						</Atom3d>
						<Atom3d ID="862" HasProperties="1" Mapping="323" Parent="906" UserID="269" DisplayStyle="Line" XYZ="0.0698047426159092,0.518264323415554,0.0321140460189811" Connections="887" ForcefieldType="h1" Charge="0.053" Components="H" Color="255,255,255,255">
							<Properties IsBackboneAtom="0" RelativeVelocity="0.340363898928611,-0.140461330960949,-0.0623593618962015"/>
						</Atom3d>
						<Atom3d ID="863" HasProperties="1" Mapping="323" Parent="906" Name="C" UserID="270" DisplayStyle="Line" XYZ="0.141575949575543,0.541954202199301,0.111449376054345" Connections="888,890,891,892" ForcefieldType="c4" Charge="0.223" Components="C" Color="130,130,130,255">
							<Properties IsBackboneAtom="0" RelativeVelocity="0.0679021452105628,-0.0108413447388246,-0.0160499842271539"/>
						</Atom3d>
						<Atom3d ID="864" HasProperties="1" Mapping="323" Parent="906" Name="H" UserID="271" DisplayStyle="Line" XYZ="0.11085775893676,0.517609868138173,0.0931627592096592" Connections="889" ForcefieldType="h1n" Charge="0.351" Components="H" Color="255,255,255,255">
							<Properties IsBackboneAtom="0" RelativeVelocity="-0.0620841459592556,0.620991404265531,-0.208291065278137"/>
						</Atom3d>
						<Atom3d ID="865" HasProperties="1" Mapping="323" Parent="906" Name="C" UserID="272" DisplayStyle="Line" XYZ="0.139614014444679,0.520809741975411,0.133489242357132" Connections="893,894,895,890" ForcefieldType="c4" Charge="-0.159" Components="C" Color="130,130,130,255">
							<Properties IsBackboneAtom="0" RelativeVelocity="-0.156567495677008,-0.0231175415863032,-0.110701817250797"/>
						</Atom3d>
						<Atom3d ID="866" HasProperties="1" Mapping="323" Parent="906" Name="C" UserID="273" DisplayStyle="Line" XYZ="0.171045995231429,0.543681278577373,0.100799708760705" Connections="896,897,898,891" ForcefieldType="c4" Charge="-0.159" Components="C" Color="130,130,130,255">
							<Properties IsBackboneAtom="0" RelativeVelocity="-0.124192142930254,0.0559391498504944,0.158223580944021"/>
						</Atom3d>
						<Atom3d ID="867" HasProperties="1" Mapping="323" Parent="906" Name="C" UserID="274" DisplayStyle="Line" XYZ="0.13468765230473,0.569837449282146,0.124966011720766" Connections="899,900,892,901" ForcefieldType="c4" Charge="-0.271" Components="C" Color="130,130,130,255">
							<Properties IsBackboneAtom="0" RelativeVelocity="0.0577906831747982,-0.0841102374602605,-0.00835889893430124"/>
						</Atom3d>
						<Atom3d ID="868" HasProperties="1" Mapping="323" Parent="906" Name="H" UserID="275" DisplayStyle="Line" XYZ="0.123673610533213,0.526028311358378,0.149142526111995" Connections="893" ForcefieldType="h1" Charge="0.053" Components="H" Color="255,255,255,255">
							<Properties IsBackboneAtom="0" RelativeVelocity="0.35911583104185,-0.124438670299052,-0.256190432835027"/>
						</Atom3d>
						<Atom3d ID="869" HasProperties="1" Mapping="323" Parent="906" Name="H" UserID="276" DisplayStyle="Line" XYZ="0.133993854648052,0.500871590389297,0.124382507253657" Connections="894" ForcefieldType="h1" Charge="0.053" Components="H" Color="255,255,255,255">
							<Properties IsBackboneAtom="0" RelativeVelocity="-0.0695350375635162,0.247301109353349,-0.355692303105205"/>
						</Atom3d>
						<Atom3d ID="870" HasProperties="1" Mapping="323" Parent="906" Name="H" UserID="277" DisplayStyle="Line" XYZ="0.16076746942349,0.519661762774496,0.143654064714191" Connections="895" ForcefieldType="h1" Charge="0.053" Components="H" Color="255,255,255,255">
							<Properties IsBackboneAtom="0" RelativeVelocity="0.0658989687858627,0.484266325050063,-0.437761895447724"/>
						</Atom3d>
						<Atom3d ID="871" HasProperties="1" Mapping="323" Parent="906" Name="H" UserID="278" DisplayStyle="Line" XYZ="0.174279528921742,0.558547851617114,0.085150543897978" Connections="896" ForcefieldType="h1" Charge="0.053" Components="H" Color="255,255,255,255">
							<Properties IsBackboneAtom="0" RelativeVelocity="-0.229639443478647,-0.438469320018365,0.739039901643368"/>
						</Atom3d>
						<Atom3d ID="872" HasProperties="1" Mapping="323" Parent="906" Name="H" UserID="279" DisplayStyle="Line" XYZ="0.18081903119762,0.524080979230436,0.0939145203403126" Connections="897" ForcefieldType="h1" Charge="0.053" Components="H" Color="255,255,255,255">
							<Properties IsBackboneAtom="0" RelativeVelocity="0.0951968429539528,0.522498495984541,0.159235061331323"/>
						</Atom3d>
						<Atom3d ID="873" HasProperties="1" Mapping="323" Parent="906" Name="H" UserID="280" DisplayStyle="Line" XYZ="0.184863961197024,0.546538372131109,0.118695568798355" Connections="898" ForcefieldType="h1" Charge="0.053" Components="H" Color="255,255,255,255">
							<Properties IsBackboneAtom="0" RelativeVelocity="-0.201365338205482,-0.35127069167723,0.197677521277595"/>
						</Atom3d>
						<Atom3d ID="874" HasProperties="1" Mapping="323" Parent="906" Name="H" UserID="281" DisplayStyle="Line" XYZ="0.113663111805859,0.567383693897626,0.133433313595697" Connections="899" ForcefieldType="h1" Charge="0.053" Components="H" Color="255,255,255,255">
							<Properties IsBackboneAtom="0" RelativeVelocity="-0.0534618542597749,0.24704399092097,0.27349794651479"/>
						</Atom3d>
						<Atom3d ID="875" HasProperties="1" Mapping="323" Parent="906" Name="H" UserID="282" DisplayStyle="Line" XYZ="0.147109881830564,0.574012394025605,0.142211175732074" Connections="900" ForcefieldType="h1" Charge="0.053" Components="H" Color="255,255,255,255">
							<Properties IsBackboneAtom="0" RelativeVelocity="-0.06541888943993,0.30734363959353,-0.0925139900984627"/>
						</Atom3d>
						<Atom3d ID="876" HasProperties="1" Mapping="323" Parent="906" Name="S" UserID="283" DisplayStyle="Line" XYZ="0.13156532038353,0.605075556618974,0.116129616730258" Connections="902,903,904,901" ForcefieldType="s4=" Charge="1.138" Components="S" Color="255,235,0,255">
							<Properties IsBackboneAtom="0" RelativeVelocity="-0.0211787369998129,-0.0280937479007363,-0.104727222703153"/>
						</Atom3d>
						<Atom3d ID="877" HasProperties="1" Mapping="323" Parent="906" Name="O" UserID="284" DisplayStyle="Line" XYZ="0.107570605933309,0.608748796684228,0.100936813829941" Connections="902" ForcefieldType="o1=" Charge="-0.485" Components="O" Color="255,0,0,255">
							<Properties IsBackboneAtom="0" RelativeVelocity="0.0487492864982358,0.0203164527140476,0.0957493620516103"/>
						</Atom3d>
						<Atom3d ID="878" HasProperties="1" Mapping="323" Parent="906" Name="O" UserID="285" DisplayStyle="Line" XYZ="0.137666364671746,0.624452032661273,0.13669455585707" Connections="903" ForcefieldType="o1=" Charge="-0.485" Components="O" Color="255,0,0,255">
							<Properties IsBackboneAtom="0" RelativeVelocity="-0.0303350297644355,0.0696335198066236,0.00410079903991892"/>
						</Atom3d>
						<Atom3d ID="879" HasProperties="1" Mapping="323" Parent="906" Name="O" UserID="286" DisplayStyle="Line" XYZ="0.152136254161498,0.608106533354059,0.09252405391875" Connections="904,905" ForcefieldType="o2" Charge="-0.413" Components="O" Color="255,0,0,255">
							<Properties IsBackboneAtom="0" RelativeVelocity="-0.132853977308405,-0.0889078169661795,0.0486278935526408"/>
						</Atom3d>
						<Atom3d ID="880" HasProperties="1" Mapping="323" Parent="906" Name="H" UserID="287" DisplayStyle="Line" XYZ="0.148103084307341,0.595872481377655,0.0782288167344395" Connections="905" ForcefieldType="h1o" Charge="0.41" Components="H" Color="255,255,255,255">
							<Properties IsBackboneAtom="0" RelativeVelocity="-0.0451904232486026,-0.387914479843753,0.415091969040916"/>
						</Atom3d>
						<Bond ID="881" Mapping="323" Parent="906" Connects="856,855"/>
						<Bond ID="882" Mapping="323" Parent="906" UserID="2" Connects="857,855"/>
						<Bond ID="883" Mapping="323" Parent="906" Connects="855,858"/>
						<Bond ID="884" Mapping="323" Parent="906" Connects="856,859"/>
						<Bond ID="885" Mapping="323" Parent="906" Connects="856,860" Type="Double"/>
						<Bond ID="886" Mapping="323" Parent="906" Connects="861,857"/>
						<Bond ID="887" Mapping="323" Parent="906" Connects="857,862"/>
						<Bond ID="888" Mapping="323" Parent="906" Connects="859,863"/>
						<Bond ID="889" Mapping="323" Parent="906" Connects="859,864"/>
						<Bond ID="890" Mapping="323" Parent="906" UserID="4" Connects="863,865"/>
						<Bond ID="891" Mapping="323" Parent="906" UserID="5" Connects="863,866"/>
						<Bond ID="892" Mapping="323" Parent="906" UserID="6" Connects="863,867"/>
						<Bond ID="893" Mapping="323" Parent="906" Connects="868,865"/>
						<Bond ID="894" Mapping="323" Parent="906" Connects="869,865"/>
						<Bond ID="895" Mapping="323" Parent="906" Connects="870,865"/>
						<Bond ID="896" Mapping="323" Parent="906" Connects="871,866"/>
						<Bond ID="897" Mapping="323" Parent="906" Connects="872,866"/>
						<Bond ID="898" Mapping="323" Parent="906" Connects="873,866"/>
						<Bond ID="899" Mapping="323" Parent="906" Connects="874,867"/>
						<Bond ID="900" Mapping="323" Parent="906" Connects="875,867"/>
						<Bond ID="901" Mapping="323" Parent="906" UserID="7" Connects="867,876"/>
						<Bond ID="902" Mapping="323" Parent="906" Connects="877,876" Type="Double"/>
						<Bond ID="903" Mapping="323" Parent="906" Connects="878,876" Type="Double"/>
						<Bond ID="904" Mapping="323" Parent="906" Connects="879,876"/>
						<Bond ID="905" Mapping="323" Parent="906" Connects="879,880"/>
						<RepeatUnit ID="906" Mapping="323" Parent="1387" Children="ci(51):51+855" FlipProbability="0" ChiralInversionProbability="0"/>
						<Bond ID="907" Mapping="323" Parent="1387" Connects="802,857"/>
						<Atom3d ID="908" HasProperties="1" Mapping="323" Parent="959" Name="C" UserID="288" DisplayStyle="Line" XYZ="0.113510139807254,0.540316733757341,-0.00732648789022578" Connections="934,935,936,1013" ForcefieldType="c43" Charge="-0.053" Components="C" Visible="0" Color="255,0,255,255">
							<Properties IsBackboneAtom="1" RelativeVelocity="0.0361343881353289,-0.0884945020321181,-0.0397460167192104"/>
						</Atom3d>
						<Atom3d ID="909" HasProperties="1" Mapping="323" Parent="959" Name="C" UserID="289" DisplayStyle="Line" XYZ="0.124668393014747,0.568458170764226,-0.0151378012109071" Connections="934,937,938" ForcefieldType="c3&apos;" Charge="0.45" Components="C" Visible="0" Color="130,130,130,255">
							<Properties IsBackboneAtom="0" RelativeVelocity="-0.0312650176419751,-0.0405743906917581,-0.0674271059236766"/>
						</Atom3d>
						<Atom3d ID="910" HasProperties="1" Mapping="323" Parent="959" Name="C" UserID="290" DisplayStyle="Line" XYZ="0.119995801650529,0.529902403558641,0.0219606532882928" Connections="939,935,940,960" ForcefieldType="c4" Charge="-0.106" Components="C" Color="255,0,255,255">
							<Properties IsBackboneAtom="1" RelativeVelocity="0.0690695539442,0.0446788053101375,0.10436370777914"/>
						</Atom3d>
						<Atom3d ID="911" HasProperties="1" Mapping="323" Parent="959" UserID="291" DisplayStyle="Line" XYZ="0.091196394295176,0.542715513500186,-0.0108865169009897" Connections="936" ForcefieldType="h1" Charge="0.053" Components="H" Visible="0" Color="255,255,255,255">
							<Properties IsBackboneAtom="0" RelativeVelocity="-0.259261549043933,0.0276864949686864,-0.461366248137775"/>
						</Atom3d>
						<Atom3d ID="912" HasProperties="1" Mapping="323" Parent="959" Name="N" UserID="292" DisplayStyle="Line" XYZ="0.150416739374079,0.57260361753471,-0.00704995646237318" Connections="937,941,942" ForcefieldType="n3mh" Charge="-0.574" Components="N" Color="0,0,255,255">
							<Properties IsBackboneAtom="0" RelativeVelocity="0.00748709536454132,0.093085403212364,0.0455205647253541"/>
						</Atom3d>
						<Atom3d ID="913" HasProperties="1" Mapping="323" Parent="959" Name="O" UserID="293" DisplayStyle="Line" XYZ="0.108900247465985,0.585637021939746,-0.0234961903460583" Connections="938" ForcefieldType="o1=" Charge="-0.45" Components="O" Visible="0" Color="255,0,0,255">
							<Properties IsBackboneAtom="0" RelativeVelocity="0.0169022543851117,-0.00717074792120836,0.0457722135344477"/>
						</Atom3d>
						<Atom3d ID="914" HasProperties="1" Mapping="323" Parent="959" Name="H" UserID="294" DisplayStyle="Line" XYZ="0.14135002916516,0.535406761715632,0.0250785157896864" Connections="939" ForcefieldType="h1" Charge="0.053" Components="H" Color="255,255,255,255">
							<Properties IsBackboneAtom="0" RelativeVelocity="0.241509049006889,0.802517203294609,0.20631082197342"/>
						</Atom3d>
						<Atom3d ID="915" HasProperties="1" Mapping="323" Parent="959" UserID="295" DisplayStyle="Line" XYZ="0.119764833080662,0.508352099555795,0.0224332370440536" Connections="940" ForcefieldType="h1" Charge="0.053" Components="H" Color="255,255,255,255">
							<Properties IsBackboneAtom="0" RelativeVelocity="0.5323556306173,0.379303031988646,0.184695928174722"/>
						</Atom3d>
						<Atom3d ID="916" HasProperties="1" Mapping="323" Parent="959" Name="C" UserID="296" DisplayStyle="Line" XYZ="0.164862099525092,0.597686997568581,-0.0119188954843445" Connections="941,943,944,945" ForcefieldType="c4" Charge="0.223" Components="C" Color="130,130,130,255">
							<Properties IsBackboneAtom="0" RelativeVelocity="0.170907850249403,0.00980194521215308,-0.0369091301185101"/>
						</Atom3d>
						<Atom3d ID="917" HasProperties="1" Mapping="323" Parent="959" Name="H" UserID="297" DisplayStyle="Line" XYZ="0.160573422448987,0.555199211783932,-0.00165750497518681" Connections="942" ForcefieldType="h1n" Charge="0.351" Components="H" Color="255,255,255,255">
							<Properties IsBackboneAtom="0" RelativeVelocity="0.176963909242206,0.0142426482668177,-0.494694775271995"/>
						</Atom3d>
						<Atom3d ID="918" HasProperties="1" Mapping="323" Parent="959" Name="C" UserID="298" DisplayStyle="Line" XYZ="0.167849942699466,0.60081083818628,-0.0434757089736688" Connections="946,947,948,943" ForcefieldType="c4" Charge="-0.159" Components="C" Visible="0" Color="130,130,130,255">
							<Properties IsBackboneAtom="0" RelativeVelocity="0.00852262603786156,-0.0658776779661824,0.0124209754722165"/>
						</Atom3d>
						<Atom3d ID="919" HasProperties="1" Mapping="323" Parent="959" Name="C" UserID="299" DisplayStyle="Line" XYZ="0.15012443109875,0.62265553365152,0.00142484633701115" Connections="949,950,951,944" ForcefieldType="c4" Charge="-0.159" Components="C" Color="130,130,130,255">
							<Properties IsBackboneAtom="0" RelativeVelocity="-0.0288924455226113,-0.0168122065680448,0.196354758642008"/>
						</Atom3d>
						<Atom3d ID="920" HasProperties="1" Mapping="323" Parent="959" Name="C" UserID="300" DisplayStyle="Line" XYZ="0.195344950331814,0.597757485778656,0.000574834652140109" Connections="952,953,945,954" ForcefieldType="c4" Charge="-0.271" Components="C" Color="130,130,130,255">
							<Properties IsBackboneAtom="0" RelativeVelocity="0.197201262014552,-0.00260803354809776,0.156895569751768"/>
						</Atom3d>
						<Atom3d ID="921" HasProperties="1" Mapping="323" Parent="959" Name="H" UserID="301" DisplayStyle="Line" XYZ="0.175443250761294,0.621257320973939,-0.0476605568595815" Connections="946" ForcefieldType="h1" Charge="0.053" Components="H" Visible="0" Color="255,255,255,255">
							<Properties IsBackboneAtom="0" RelativeVelocity="0.204106322012,-0.228562919482325,0.20065522047851"/>
						</Atom3d>
						<Atom3d ID="922" HasProperties="1" Mapping="323" Parent="959" Name="H" UserID="302" DisplayStyle="Line" XYZ="0.182529290520586,0.584939049558738,-0.0507008694474737" Connections="947" ForcefieldType="h1" Charge="0.053" Components="H" Visible="0" Color="255,255,255,255">
							<Properties IsBackboneAtom="0" RelativeVelocity="-0.0947228443522761,0.130803791517963,0.0847849754849882"/>
						</Atom3d>
						<Atom3d ID="923" HasProperties="1" Mapping="323" Parent="959" Name="H" UserID="303" DisplayStyle="Line" XYZ="0.148927197848393,0.599114524032956,-0.0558558177285184" Connections="948" ForcefieldType="h1" Charge="0.053" Components="H" Visible="0" Color="255,255,255,255">
							<Properties IsBackboneAtom="0" RelativeVelocity="-0.51861294232003,-0.146636109277516,0.346660261985331"/>
						</Atom3d>
						<Atom3d ID="924" HasProperties="1" Mapping="323" Parent="959" Name="H" UserID="304" DisplayStyle="Line" XYZ="0.132402579107438,0.629392486197129,-0.00885153507656059" Connections="949" ForcefieldType="h1" Charge="0.053" Components="H" Color="255,255,255,255">
							<Properties IsBackboneAtom="0" RelativeVelocity="-0.113283256825181,-0.188617304719796,-0.233736271752805"/>
						</Atom3d>
						<Atom3d ID="925" HasProperties="1" Mapping="323" Parent="959" Name="H" UserID="305" DisplayStyle="Line" XYZ="0.165652497966068,0.638812878464006,0.00297100743080711" Connections="950" ForcefieldType="h1" Charge="0.053" Components="H" Color="255,255,255,255">
							<Properties IsBackboneAtom="0" RelativeVelocity="-0.392713705159239,0.0386848428884215,0.188708787529982"/>
						</Atom3d>
						<Atom3d ID="926" HasProperties="1" Mapping="323" Parent="959" Name="H" UserID="306" DisplayStyle="Line" XYZ="0.143781267220522,0.617998186580321,0.0226396422762788" Connections="951" ForcefieldType="h1" Charge="0.053" Components="H" Color="255,255,255,255">
							<Properties IsBackboneAtom="0" RelativeVelocity="0.581095370295154,-0.480799018262056,0.256724137581437"/>
						</Atom3d>
						<Atom3d ID="927" HasProperties="1" Mapping="323" Parent="959" Name="H" UserID="307" DisplayStyle="Line" XYZ="0.209672407717543,0.583719266122365,-0.0104667156894855" Connections="952" ForcefieldType="h1" Charge="0.053" Components="H" Color="255,255,255,255">
							<Properties IsBackboneAtom="0" RelativeVelocity="0.113138102871013,0.0836599231618025,-0.218299332290474"/>
						</Atom3d>
						<Atom3d ID="928" HasProperties="1" Mapping="323" Parent="959" Name="H" UserID="308" DisplayStyle="Line" XYZ="0.20095840396986,0.618989621633759,-0.0061113497116145" Connections="953" ForcefieldType="h1" Charge="0.053" Components="H" Color="255,255,255,255">
							<Properties IsBackboneAtom="0" RelativeVelocity="0.199090472810781,0.0613940084725002,0.554794251886348"/>
						</Atom3d>
						<Atom3d ID="929" HasProperties="1" Mapping="323" Parent="959" Name="S" UserID="309" DisplayStyle="Line" XYZ="0.206200286050306,0.598134800340683,0.0364900976523046" Connections="955,956,957,954" ForcefieldType="s4=" Charge="1.138" Components="S" Color="255,235,0,255">
							<Properties IsBackboneAtom="0" RelativeVelocity="0.0512070133583606,-0.0586955941975288,-0.0571582898189337"/>
						</Atom3d>
						<Atom3d ID="930" HasProperties="1" Mapping="323" Parent="959" Name="O" UserID="310" DisplayStyle="Line" XYZ="0.188754566357131,0.616334499771014,0.0506010891433318" Connections="955" ForcefieldType="o1=" Charge="-0.485" Components="O" Color="255,0,0,255">
							<Properties IsBackboneAtom="0" RelativeVelocity="0.072887369524921,-0.0985940131557258,-0.162025362555216"/>
						</Atom3d>
						<Atom3d ID="931" HasProperties="1" Mapping="323" Parent="959" Name="O" UserID="311" DisplayStyle="Line" XYZ="0.216620900914913,0.57352935950073,0.0498349842640399" Connections="956" ForcefieldType="o1=" Charge="-0.485" Components="O" Color="255,0,0,255">
							<Properties IsBackboneAtom="0" RelativeVelocity="0.0591071315505148,-0.0778835155684885,0.0576646586906493"/>
						</Atom3d>
						<Atom3d ID="932" HasProperties="1" Mapping="323" Parent="959" Name="O" UserID="312" DisplayStyle="Line" XYZ="0.23198166885302,0.616623575291136,0.0326766409361827" Connections="957,958" ForcefieldType="o2" Charge="-0.413" Components="O" Color="255,0,0,255">
							<Properties IsBackboneAtom="0" RelativeVelocity="-0.0910553852154259,-0.0415281473887396,0.0823321346854511"/>
						</Atom3d>
						<Atom3d ID="933" HasProperties="1" Mapping="323" Parent="959" Name="H" UserID="313" DisplayStyle="Line" XYZ="0.227178981506746,0.63375334057316,0.0391305274829535" Connections="958" ForcefieldType="h1o" Charge="0.41" Components="H" Color="255,255,255,255">
							<Properties IsBackboneAtom="0" RelativeVelocity="0.0293630943832346,-0.125676864529703,-0.195545311587721"/>
						</Atom3d>
						<Bond ID="934" Mapping="323" Parent="959" Connects="909,908" Visible="0"/>
						<Bond ID="935" Mapping="323" Parent="959" UserID="2" Connects="910,908"/>
						<Bond ID="936" Mapping="323" Parent="959" Connects="908,911" Visible="0"/>
						<Bond ID="937" Mapping="323" Parent="959" Connects="909,912"/>
						<Bond ID="938" Mapping="323" Parent="959" Connects="909,913" Type="Double" Visible="0"/>
						<Bond ID="939" Mapping="323" Parent="959" Connects="914,910"/>
						<Bond ID="940" Mapping="323" Parent="959" Connects="910,915"/>
						<Bond ID="941" Mapping="323" Parent="959" Connects="912,916"/>
						<Bond ID="942" Mapping="323" Parent="959" Connects="912,917"/>
						<Bond ID="943" Mapping="323" Parent="959" UserID="4" Connects="916,918"/>
						<Bond ID="944" Mapping="323" Parent="959" UserID="5" Connects="916,919"/>
						<Bond ID="945" Mapping="323" Parent="959" UserID="6" Connects="916,920"/>
						<Bond ID="946" Mapping="323" Parent="959" Connects="921,918" Visible="0"/>
						<Bond ID="947" Mapping="323" Parent="959" Connects="922,918" Visible="0"/>
						<Bond ID="948" Mapping="323" Parent="959" Connects="923,918" Visible="0"/>
						<Bond ID="949" Mapping="323" Parent="959" Connects="924,919"/>
						<Bond ID="950" Mapping="323" Parent="959" Connects="925,919"/>
						<Bond ID="951" Mapping="323" Parent="959" Connects="926,919"/>
						<Bond ID="952" Mapping="323" Parent="959" Connects="927,920"/>
						<Bond ID="953" Mapping="323" Parent="959" Connects="928,920"/>
						<Bond ID="954" Mapping="323" Parent="959" UserID="7" Connects="920,929"/>
						<Bond ID="955" Mapping="323" Parent="959" Connects="930,929" Type="Double"/>
						<Bond ID="956" Mapping="323" Parent="959" Connects="931,929" Type="Double"/>
						<Bond ID="957" Mapping="323" Parent="959" Connects="932,929"/>
						<Bond ID="958" Mapping="323" Parent="959" Connects="932,933"/>
						<RepeatUnit ID="959" Mapping="323" Parent="1387" Children="ci(51):51+908" FlipProbability="0" ChiralInversionProbability="0"/>
						<Bond ID="960" Mapping="323" Parent="1387" Connects="855,910"/>
						<Atom3d ID="961" HasProperties="1" Mapping="323" Parent="1012" Name="C" UserID="314" DisplayStyle="Line" XYZ="0.113121382847143,0.522265420136548,-0.059778623267605" Connections="987,988,989,1066" ForcefieldType="c43" Charge="-0.053" Components="C" Visible="0" Color="255,0,255,255">
							<Properties IsBackboneAtom="1" RelativeVelocity="-0.0492969765041837,0.141215963037546,-0.0651270285403657"/>
						</Atom3d>
						<Atom3d ID="962" HasProperties="1" Mapping="323" Parent="1012" Name="C" UserID="315" DisplayStyle="Line" XYZ="0.0841143162922476,0.52926791964659,-0.0676440076399629" Connections="987,990,991" ForcefieldType="c3&apos;" Charge="0.45" Components="C" Visible="0" Color="130,130,130,255">
							<Properties IsBackboneAtom="0" RelativeVelocity="-0.191367752186439,-0.015007453987856,-0.0550082621670743"/>
						</Atom3d>
						<Atom3d ID="963" HasProperties="1" Mapping="323" Parent="1012" Name="C" UserID="316" DisplayStyle="Line" XYZ="0.120463433306794,0.5168830468304,-0.0289670658012263" Connections="992,988,993,1013" ForcefieldType="c4" Charge="-0.106" Components="C" Visible="0" Color="255,0,255,255">
							<Properties IsBackboneAtom="1" RelativeVelocity="-0.135356890880448,-0.0119519751783329,-0.0236510692317956"/>
						</Atom3d>
						<Atom3d ID="964" HasProperties="1" Mapping="323" Parent="1012" UserID="317" DisplayStyle="Line" XYZ="0.123844849445959,0.539794915649177,-0.0700355838059796" Connections="989" ForcefieldType="h1" Charge="0.053" Components="H" Visible="0" Color="255,255,255,255">
							<Properties IsBackboneAtom="0" RelativeVelocity="-0.0870360593334814,-0.309702569528333,0.502965577262334"/>
						</Atom3d>
						<Atom3d ID="965" HasProperties="1" Mapping="323" Parent="1012" Name="N" UserID="318" DisplayStyle="Line" XYZ="0.0740297002245799,0.552195907814136,-0.055612564560602" Connections="990,994,995" ForcefieldType="n3mh" Charge="-0.574" Components="N" Visible="0" Color="0,0,255,255">
							<Properties IsBackboneAtom="0" RelativeVelocity="-0.00706496124209481,0.118013325541313,-0.0491397028902636"/>
						</Atom3d>
						<Atom3d ID="966" HasProperties="1" Mapping="323" Parent="1012" Name="O" UserID="319" DisplayStyle="Line" XYZ="0.0720202727770955,0.519468148003351,-0.0866545720846426" Connections="991" ForcefieldType="o1=" Charge="-0.45" Components="O" Visible="0" Color="255,0,0,255">
							<Properties IsBackboneAtom="0" RelativeVelocity="0.0499317112835262,0.0498260316971128,0.13453058556982"/>
						</Atom3d>
						<Atom3d ID="967" HasProperties="1" Mapping="323" Parent="1012" Name="H" UserID="320" DisplayStyle="Line" XYZ="0.141899371799649,0.508588059009647,-0.0273643059920808" Connections="992" ForcefieldType="h1" Charge="0.053" Components="H" Visible="0" Color="255,255,255,255">
							<Properties IsBackboneAtom="0" RelativeVelocity="0.224149525813936,-0.264434098989316,-0.361564493274692"/>
						</Atom3d>
						<Atom3d ID="968" HasProperties="1" Mapping="323" Parent="1012" UserID="321" DisplayStyle="Line" XYZ="0.107728321151496,0.498958615974021,-0.0240509544280204" Connections="993" ForcefieldType="h1" Charge="0.053" Components="H" Visible="0" Color="255,255,255,255">
							<Properties IsBackboneAtom="0" RelativeVelocity="0.285964478968172,0.181593795662311,0.235159410672875"/>
						</Atom3d>
						<Atom3d ID="969" HasProperties="1" Mapping="323" Parent="1012" Name="C" UserID="322" DisplayStyle="Line" XYZ="0.0474847495813216,0.563137260967291,-0.0584852720005569" Connections="994,996,997,998" ForcefieldType="c4" Charge="0.223" Components="C" Visible="0" Color="130,130,130,255">
							<Properties IsBackboneAtom="0" RelativeVelocity="-0.0625213850313577,0.0379991299570345,0.242802309653402"/>
						</Atom3d>
						<Atom3d ID="970" HasProperties="1" Mapping="323" Parent="1012" Name="H" UserID="323" DisplayStyle="Line" XYZ="0.0855965821030669,0.564345603072003,-0.042394692147177" Connections="995" ForcefieldType="h1n" Charge="0.351" Components="H" Visible="0" Color="255,255,255,255">
							<Properties IsBackboneAtom="0" RelativeVelocity="0.260215857916217,-0.0361517229233505,0.0204796319973201"/>
						</Atom3d>
						<Atom3d ID="971" HasProperties="1" Mapping="323" Parent="1012" Name="C" UserID="324" DisplayStyle="Line" XYZ="0.0411099468456848,0.584145461483321,-0.0360534625878735" Connections="999,1000,1001,996" ForcefieldType="c4" Charge="-0.159" Components="C" Visible="0" Color="130,130,130,255">
							<Properties IsBackboneAtom="0" RelativeVelocity="-0.198329493000537,-0.0232338946701341,-0.131993471274881"/>
						</Atom3d>
						<Atom3d ID="972" HasProperties="1" Mapping="323" Parent="1012" Name="C" UserID="325" DisplayStyle="Line" XYZ="0.0448447155163698,0.577685217783491,-0.0869853991670471" Connections="1002,1003,1004,997" ForcefieldType="c4" Charge="-0.159" Components="C" Visible="0" Color="130,130,130,255">
							<Properties IsBackboneAtom="0" RelativeVelocity="-0.0430762564673416,-0.0694279127345223,0.116744600705582"/>
						</Atom3d>
[truncated: 78,651 more rows]

## Sheet: A0
<?xml version="1.0" encoding="latin1"?>
<!DOCTYPE XSD []>
<XSD Version="19.1" WrittenBy="Materials Studio 19.1">
	<AtomisticTreeRoot ID="1" NumProperties="62" HasProperties="1" NumChildren="2">
[truncated: 73,942 more rows]

## Sheet: A2
<?xml version="1.0" encoding="latin1"?>
<!DOCTYPE XSD []>
[truncated: 84,480 more rows]

## Sheet: A2-ceramic
<?xml version="1.0" encoding="latin1"?>
[truncated: 115,342 more rows]
